# Supplementary material for: Modifying response times in the Simon task with transcranial random noise stimulation
Source: Sci Rep. 2017 Nov 15;7:15633. doi: 10.1038/s41598-017-15604-1 (PMC5688076; doi:10.1038/s41598-017-15604-1)
Supplement: Supplementary file 2 — Dataset 1 [file 41598_2017_15604_MOESM2_ESM.csv]

ixTrial	TrialTime	TrialLength	TrialLengthCum	Stim	StimTrig	Location	Colours	ReqResponseKey	ResponseKey	ResponseTime	subject	rightHanded	SlowResponse	FastResponse
1	0.0188558859908881	2.8	2.8	0	0	1	1	a	a	0.518648211162144	1	1	0	0
2	2.80424982518434	2.2	5	0	0	1	2	l	l	0.604968851874219	1	1	0	0
3	5.00591583520327	1.8	6.8	0	0	0	1	a	a	0.755413661981038	1	1	0	0
4	6.8072822150416	3	9.8	0	0	0	1	a	a	0.393901738024397	1	1	0	0
5	9.80954417458997	2.4	12.2	0	0	1	1	a	a	0.559720059499341	1	1	0	0
6	12.2113628139041	2.6	14.8	0	0	0	2	l	l	0.501975529819902	1	1	0	0
7	14.8133284541036	2	16.8	0	0	0	2	l	l	0.459949168985077	1	1	0	0
8	16.8148418348255	3.2	20	0	0	1	1	a	a	0.514347773138979	1	1	0	0
9	20.0172640385808	1.8	21.8	0	0	0	1	a	l	0.455826853655708	1	1	0	0
10	21.8186314116683	3	24.8	0	0	1	1	a	a	0.550373584375848	1	1	0	0
11	24.8042163857945	2.4	27.2	0	0	1	2	l	l	0.644850125484481	1	1	0	0
12	27.2060419778536	2	29.2	0	0	1	1	a	a	0.555043842189662	1	1	0	0
13	29.2075464193331	3.2	32.4	0	0	1	1	a	a	0.513448882598823	1	1	0	0
14	32.4099990827308	2.2	34.6	0	0	1	2	l	a	0.518914070868959	1	1	0	0
15	34.6116346331064	2.8	37.4	0	0	1	1	a	a	0.677311827450467	1	1	0	0
16	37.4137578688478	2.6	40	0	0	0	2	l	l	0.427055734693568	1	1	0	0
17	40.0157245022956	2	42	1	1	0	2	l	l	0.505172467963348	1	1	0	0
18	42.0172319235226	2.8	44.8	1	0	0	2	l	l	0.375652439092846	1	1	0	0
19	44.8193525105989	3.2	48	1	0	0	1	a	a	0.613551187268058	1	1	0	0
20	48.0050947491845	3	51	1	0	1	2	l	l	0.603739871510697	1	1	0	0
21	51.0073643236428	2	53	1	0	1	2	l	l	0.441371766730299	1	1	0	0
22	53.008878035449	2.2	55.2	1	0	1	2	l	l	0.351690632835926	1	1	0	0
23	55.2105443765504	2.6	57.8	1	0	1	1	a	a	0.462331642772369	1	1	0	0
24	57.8125153140782	1.8	59.6	1	0	0	2	l	l	0.340051407438295	1	1	0	0
25	59.6138780520032	2.4	62	1	0	0	2	l	l	0.434799105582897	1	1	0	0
26	62.0156917250715	2	64	1	0	0	2	l	l	0.409049781820613	1	1	0	0
27	64.0172031192951	1.8	65.8	1	0	1	1	a	a	0.375268051646344	1	1	0	0
28	65.8185668504693	3	68.8	1	0	1	1	a	a	0.509892388238768	1	1	0	0
29	68.8041567908413	3.2	72	1	0	1	2	l	a	0.484353302226737	1	1	0	0
30	72.0065978663315	2.2	74.2	1	0	1	2	l	l	0.577930952795214	1	1	0	0
31	74.2082443424488	2.4	76.6	1	0	0	1	a	a	0.648111293744478	1	1	0	0
32	76.6100636439296	2.8	79.4	1	0	1	2	l	l	0.510230755138764	1	1	0	0
33	79.4121855553385	2.6	82	1	0	1	1	a	a	0.524197163449571	1	1	0	0
34	82.014145898208	2	84	1	0	1	1	a	a	0.450218637498438	1	1	0	0
35	84.0156615965116	2.2	86.2	0	0	0	1	a	l	0.392545952845467	1	1	0	0
36	86.2173242956997	1.8	88	0	0	1	1	a	a	0.503060820130486	1	1	0	0
37	88.0186913377047	3	91	0	0	0	1	a	a	0.741619416867252	1	1	0	0
38	91.0042769739966	3.2	94.2	0	0	1	2	l	l	0.547892116750518	1	1	0	0
39	94.2067001710011	2	96.2	0	0	1	2	l	l	0.633375117289688	1	1	0	0
40	96.2082128895572	2.8	99	0	0	1	2	l	l	0.392164545145533	1	1	0	0
41	99.0103321523011	2.4	101.4	0	0	1	1	a	a	0.445771198591501	1	1	0	0
42	101.412148805118	2.6	104	0	0	1	1	a	a	0.555877178281662	1	1	0	0
43	104.014162121279	2	106	0	0	0	1	a	a	0.577815404803005	1	1	0	0
44	106.015628488205	3	109	0	0	1	2	l	l	0.568426882128733	1	1	0	0
45	109.017901042412	2.6	111.6	0	0	1	2	l	l	0.662039296418698	1	1	0	0
46	111.60320393376	3.2	114.8	0	0	1	2	l	l	0.420864481247008	1	1	0	0
47	114.805612232026	1.8	116.6	0	0	0	2	l	l	0.514332874401589	1	1	0	0
48	116.606970665871	2.4	119	0	0	1	2	l	l	0.480923281599644	1	1	0	0
49	119.008790629518	2.2	121.2	0	0	0	1	a	a	0.559182380590755	1	1	0	0
50	121.210492396508	2.8	124	0	0	0	1	a	l	0.437245478402474	1	1	0	0
51	124.012573253616	2	126	1	1	1	1	a	a	0.475149854989468	1	1	0	0
52	126.014086634338	2.6	128.6	1	0	1	1	a	a	0.433709180109872	1	1	0	0
53	128.6160569097	2.2	130.8	1	0	0	2	l	l	0.551602564739369	1	1	0	0
54	130.817717622389	2	132.8	1	0	1	1	a	a	0.534128662362491	1	1	0	0
55	132.819243253185	3	135.8	1	0	1	2	l	l	0.628552892346306	1	1	0	0
56	135.804824585398	1.8	137.6	1	0	0	1	a	a	0.698851098868545	1	1	0	0
57	137.606185336824	3.2	140.8	1	0	0	2	l	l	0.481374878910174	1	1	0	0
58	140.808613500074	2.8	143.6	1	0	0	1	a	a	0.646923036599219	1	1	0	0
59	143.610737729065	2.4	146	1	0	0	2	l	l	0.500745887289668	1	1	0	0
60	146.012544780471	2.2	148.2	1	0	1	1	a	a	0.514960276823331	1	1	0	0
61	148.214211452656	3.2	151.4	1	0	0	1	a	l	0.46530278226146	1	1	0	0
62	151.416627696916	2	153.4	1	0	0	1	a	a	0.559067494764349	1	1	0	0
63	153.418154320962	2.8	156.2	1	0	0	1	a	a	0.421226686127739	1	1	0	0
64	156.203535016832	3	159.2	1	0	1	1	a	a	0.539847129182817	1	1	0	0
65	159.205857895666	2.6	161.8	1	0	1	2	l	l	0.537555041074484	1	1	0	0
66	161.807817907452	2.4	164.2	1	0	0	1	a	a	0.743504272796599	1	1	0	0
67	164.209643168429	1.8	166	1	0	0	2	l	l	0.47770747172126	1	1	0	0
68	166.010997629276	2	168	1	0	1	1	a	a	0.452359420642097	1	1	0	0
69	168.012514982996	2.6	170.6	0	0	0	1	a	a	0.642562010373695	1	1	0	0
70	170.614479298862	3.2	173.8	0	0	1	2	l	l	0.640748006221656	1	1	0	0
71	173.816902826949	2	175.8	0	0	0	1	a	a	0.582270789703216	1	1	0	0
72	175.818416538755	2.4	178.2	0	0	1	2	l	l	0.500738272379749	1	1	0	0
73	178.203505881522	3	181.2	0	0	0	1	a	a	0.4675720256364	1	1	0	0
74	181.205821807611	2.8	184	0	0	0	1	a	a	0.537323945090066	1	1	0	0
75	184.00794272577	2.2	186.2	0	0	1	2	l	l	0.487177771914503	1	1	0	0
76	186.209607080374	1.8	188	0	0	0	2	l	l	0.533505232937387	1	1	0	0
77	188.010967500716	1.8	189.8	0	0	1	1	a	a	0.41192358288572	1	1	0	0
78	189.812327921059	2.2	192	0	0	0	2	l	l	0.55459985978996	1	1	0	0
79	192.013995586493	2.4	194.4	0	0	1	1	a	a	0.401043530971947	1	1	0	0
80	194.415810583894	3	197.4	0	0	0	1	a	a	0.559160198024983	1	1	0	0
81	197.418090421928	3.2	200.6	0	0	1	2	l	l	0.484985339811828	1	1	0	0
82	200.603823059105	2.6	203.2	0	0	0	1	a	a	0.523031419952531	1	1	0	0
83	203.205792010134	2	205.2	0	0	0	1	a	a	0.449159502750263	1	1	0	0
84	205.207304397607	2.8	208	0	0	0	2	l	l	0.439536904344095	1	1	0	0
85	208.009424653601	2	210	1	1	0	1	a	a	0.693466032701508	1	1	0	0
86	210.010936378908	2.8	212.8	1	0	1	1	a	a	0.643890315658609	1	1	0	0
87	212.813056634901	3.2	216	1	0	0	1	a	a	0.545683461577028	1	1	0	0
88	216.015480494071	2.6	218.6	1	0	1	1	a	a	0.463211992660945	1	1	0	0
89	218.61744712752	2	220.6	1	0	0	2	l	l	0.421260787683423	1	1	0	0
90	220.618959846076	2.2	222.8	1	0	0	2	l	l	0.539653776668274	1	1	0	0
91	222.803947877423	3	225.8	1	0	1	2	l	l	0.546653866061206	1	1	0	0
92	225.806221093795	1.8	227.6	1	0	1	1	a	a	0.504206367559163	1	1	0	0
93	227.607578534391	2.4	230	1	0	1	1	a	a	0.582869718980874	1	1	0	0
94	230.009392538543	1.8	231.8	1	0	1	2	l	l	0.621018103792267	1	1	0	0
95	231.810814209254	2.4	234.2	1	0	1	2	l	l	0.595683296035531	1	1	0	0
96	234.212572260367	2.6	236.8	1	0	1	2	l	l	0.441876999497254	1	1	0	0
97	236.814581272448	2	238.8	1	0	0	2	l	l	0.495950148991142	1	1	0	0
98	238.816053929952	3.2	242	1	0	1	1	a	a	0.382409182427182	1	1	0	0
99	242.018480437788	3	245	1	0	1	1	a	a	0.555873867451737	1	1	0	0
100	245.004069715993	2.2	247.2	1	0	1	2	l	l	0.626238952755557	1	1	0	0
101	247.205731753015	2.8	250	1	0	0	2	l	l	0.600417783965895	1	1	0	0
102	250.007852009008	2	252	1	0	0	2	l	l	0.494319233778697	1	1	0	0
103	252.009365720814	1.8	253.8	0	0	1	1	a	a	0.524733849109907	1	1	0	0
104	253.810822817414	3.2	257	0	0	0	1	a	l	0.48341534388328	1	1	0	0
105	257.013149007078	2	259	0	0	1	2	l	l	0.704920513745492	1	1	0	0
106	259.014663049967	2.2	261.2	0	0	0	1	a	a	0.511474303157229	1	1	0	0
107	261.216327073486	2.4	263.6	0	0	0	2	l	l	0.565663331726682	1	1	0	0
108	263.618146374968	2.6	266.2	0	0	1	1	a	a	0.443895944070391	1	1	0	0
109	266.203414833677	3	269.2	0	0	0	1	a	a	0.610635007568817	1	1	0	0
110	269.205700300123	2.8	272	0	0	0	1	a	a	0.528314181451606	1	1	0	0
111	272.007821218283	2.8	274.8	0	0	1	1	a	a	0.534151507094066	1	1	0	0
112	274.809936176947	2	276.8	0	0	0	1	a	a	0.572068133754328	1	1	0	0
113	276.811454854998	2.6	279.4	0	0	0	1	a	a	0.410488999934387	1	1	0	0
114	279.413431420939	3	282.4	0	0	1	1	a	a	0.49663747744944	1	1	0	0
115	282.415693711569	2.4	284.8	0	0	0	1	a	a	0.510020848470958	1	1	0	0
116	284.817507715722	3.2	288	0	0	0	2	l	l	0.500200262386898	1	1	0	0
117	288.003289684276	1.8	289.8	0	0	0	1	a	a	0.434519340386942	1	1	0	0
118	289.804612692232	2.2	292	0	0	0	2	l	l	0.497158602203854	1	1	0	0
119	292.022956018755	2	294	1	1	0	2	l	l	0.454782286563386	1	1	0	0
120	294.007792414055	2.6	296.6	1	0	0	2	l	l	0.469770086152494	1	1	0	0
121	296.609761034002	1.8	298.4	1	0	1	2	l	l	0.635909889289906	1	1	0	0
122	298.41112410301	3	301.4	1	0	0	2	l	l	0.490504163539299	1	1	0	0
123	301.413391028804	2.2	303.6	1	0	0	2	l	l	0.456146348819857	1	1	0	0
124	303.615055052324	2.4	306	1	0	1	2	l	l	0.502429444711197	1	1	0	0
125	306.016888259294	2	308	1	0	1	2	l	l	0.356667804658173	1	1	0	0
126	308.01838376153	3.2	311.2	1	0	0	2	l	l	0.427200417996573	1	1	0	0
127	311.204131297444	2.8	314	1	0	1	1	a	a	0.425312582319748	1	1	0	0
128	314.006256850767	3.2	317.2	1	0	1	1	a	a	0.487320468718281	1	1	0	0
129	317.208669453114	1.8	319	1	0	0	2	l	l	0.452696132126221	1	1	0	0
130	319.010030866705	2.4	321.4	1	0	1	2	l	l	0.691294458832999	1	1	0	0
131	321.411852816851	2.2	323.6	1	0	0	2	l	l	0.409480851980334	1	1	0	0
132	323.613513529541	2	325.6	1	0	1	2	l	l	0.479823754717472	1	1	0	0
133	325.615031876509	2.8	328.4	1	0	0	2	l	l	0.446228093231184	1	1	0	0
134	328.417147166257	2.6	331	1	0	1	1	a	a	0.484056320710806	1	1	0	0
135	331.019112806455	3	334	1	0	0	2	l	l	0.402074854740931	1	1	0	0
136	334.004702746827	2	336	1	0	1	2	l	l	0.632418618294651	1	1	0	0
137	336.006220431629	2	338	0	0	0	2	l	l	0.566831061721132	1	1	0	0
138	338.007732156936	2.2	340.2	0	0	1	1	a	a	0.50137792487476	1	1	0	0
139	340.20940412645	2.4	342.6	0	0	0	1	a	a	0.675743155855344	1	1	0	0
140	342.611216475187	2.8	345.4	0	0	0	2	l	l	0.497811166939755	1	1	0	0
141	345.413331764934	3.2	348.6	0	0	1	2	l	l	0.583692791497924	1	1	0	0
142	348.615770522842	3	351.6	0	0	0	1	a	a	0.645277553730921	1	1	0	0
143	351.618027516145	2.6	354.2	0	0	0	2	l	l	0.450938412096548	1	1	0	0
144	354.203304914096	1.8	356	0	0	0	1	a	a	0.745710610389324	1	1	0	0
145	356.004674604766	2.6	358.6	0	0	0	1	a	a	0.448177841441975	1	1	0	0
146	358.606644549044	1.8	360.4	0	0	1	1	a	a	0.550349084228401	1	1	0	0
147	360.408008942384	2	362.4	0	0	1	2	l	l	0.476889696533362	1	1	0	0
148	362.409517025778	2.2	364.6	0	0	0	2	l	l	0.60326013213944	1	1	0	0
149	364.611184029045	3	367.6	0	0	1	2	l	l	0.529583553950033	1	1	0	0
150	367.61345525892	2.4	370	0	0	1	1	a	a	0.511278301977654	1	1	0	0
151	370.01526694549	3.2	373.2	0	0	1	1	a	a	0.501604385695828	1	1	0	0
152	373.217694446575	2.8	376	0	0	1	2	l	l	0.570964964958876	1	1	0	0
153	376.019812716069	2	378	1	1	1	1	a	a	0.560720261460119	1	1	0	0
154	378.004648449203	2	380	1	0	1	1	a	a	0.655913266336938	1	1	0	0
155	380.006161167759	2.8	382.8	1	0	0	2	l	l	0.462407791878832	1	1	0	0
156	382.808275133174	2.6	385.4	1	0	1	2	l	l	0.556450614163623	1	1	0	0
157	385.410245408536	1.8	387.2	1	0	0	2	l	l	0.490297236619881	1	1	0	0
158	387.211643241267	3	390.2	1	0	1	1	a	a	0.528813123640248	1	1	0	0
159	390.213883018248	2.2	392.4	1	0	0	1	a	a	0.702647628456361	1	1	0	0
160	392.415540751191	2.4	394.8	1	0	0	1	a	x	0	1	1	0	0
161	394.817376275742	3.2	398	1	0	1	2	l	l	0.491068660177007	1	1	0	0
162	398.019779276679	2.8	400.8	1	0	0	1	a	a	0.400646231285464	1	1	0	0
163	400.805240756819	2	402.8	1	0	0	2	l	l	0.471122229418143	1	1	0	0
164	402.80673559689	3	405.8	1	0	0	2	l	l	0.549576005254494	1	1	0	0
165	405.809004509182	2.6	408.4	1	0	0	1	a	a	0.571274858714787	1	1	0	0
166	408.410968162882	2.2	410.6	1	0	1	2	l	l	0.737381553545674	1	1	0	0
167	410.612638145898	3.2	413.8	1	0	0	2	l	l	0.535473190718221	1	1	0	0
168	413.815074255142	1.8	415.6	1	0	1	2	l	l	0.421160138429514	1	1	0	0
169	415.616424742993	2.4	418	1	0	1	2	l	l	0.419791772093049	1	1	0	0
170	418.01823609848	2	420	1	0	0	2	l	l	0.577918371638589	1	1	0	0
171	420.003057926125	1.8	421.8	0	0	1	1	a	a	0.560988769831965	1	1	0	0
172	421.804464367016	3.2	425	0	0	0	2	l	l	0.567664397813132	1	1	0	0
173	425.006854786795	2.8	427.8	0	0	1	2	l	l	0.605213853347777	1	1	0	0
174	427.808973387373	2.6	430.4	0	0	0	2	l	l	0.506957667888855	1	1	0	0
175	430.410943662735	2	432.4	0	0	1	1	a	a	0.424994411487205	1	1	0	0
176	432.412456712374	2.2	434.6	0	0	1	2	l	a	0.5435211580334	1	1	0	0
177	434.614121398061	3	437.6	0	0	0	1	a	l	0.493797115774214	1	1	0	0
178	437.616401898261	2.4	440	0	0	0	1	a	a	0.571547008999914	1	1	0	0
179	440.018206632087	2	442	0	0	0	1	a	a	0.529556736220002	1	1	0	0
180	442.019721006059	2.8	444.8	0	0	1	2	l	l	0.464159552412639	1	1	0	0
181	444.805185134863	2.2	447	0	0	1	2	l	l	0.614666606137689	1	1	0	0
182	447.006856111127	3	450	0	0	0	1	a	a	0.556934988697321	1	1	0	0
183	450.009096550276	2.4	452.4	0	0	0	1	a	a	0.554682630559	1	1	0	0
184	452.410911216594	2.6	455	0	0	1	1	a	a	0.600670731432729	1	1	0	0
185	455.012878512208	3.2	458.2	0	0	1	2	l	l	0.558755614511028	1	1	0	0
186	458.215301047047	1.8	460	0	0	1	1	a	a	0.500362162009878	1	1	0	0
187	460.01666146739	2	462	1	1	1	2	l	l	0.467039975139414	1	1	0	0
188	462.018182131939	2.6	464.6	1	0	1	2	l	l	0.56127979185203	1	1	0	0
189	464.603449928482	2	466.6	1	0	0	1	a	a	0.608071431342069	1	1	0	0
190	466.604996748595	3	469.6	1	0	1	1	a	a	0.590555481415322	1	1	0	0
191	469.607249437817	2.2	471.8	1	0	0	1	a	a	0.548224524155557	1	1	0	0
192	471.808912799172	3.2	475	1	0	1	1	a	a	0.514497753770229	1	1	0	0
193	475.011336658342	2.8	477.8	1	0	0	2	l	l	0.51215302345463	1	1	0	0
194	477.813473799572	2.4	480.2	1	0	0	2	l	l	0.533882667639773	1	1	0	0
195	480.215270587404	1.8	482	1	0	0	1	a	a	0.692177457384787	1	1	0	0
196	482.016638291574	2	484	1	0	0	1	a	l	0.506630557812969	1	1	0	0
197	484.018173192697	1.8	485.8	1	0	1	2	l	l	0.665048179377663	1	1	0	0
198	485.819509112892	2.8	488.6	1	0	0	2	l	l	0.623828336908446	1	1	0	0
199	488.604965626786	2.2	490.8	1	0	1	1	a	a	0.430243402512133	1	1	0	0
200	490.806613427236	2.6	493.4	1	0	1	1	a	a	0.54047817351784	1	1	0	0
201	493.408582709349	3	496.4	1	0	0	2	l	l	0.666478458249003	1	1	0	0
202	496.410851621641	3.2	499.6	1	0	0	2	l	l	0.59224566049852	1	1	0	0
203	499.61328177139	2.4	502	1	0	0	1	a	a	0.605804505548804	1	1	0	0
204	502.015089484963	2	504	1	0	0	2	l	l	0.516084966018752	1	1	0	0
1	0.0180765153572793	2	2	1	1	1	2	l	x	0	1	1	0	0
2	2.01952732137852	2.2	4.2	1	0	0	1	a	a	0.786849007506135	1	1	0	0
3	4.20451270406102	1.8	6	1	0	1	1	a	a	0.569945230179655	1	1	0	0
4	6.00587974606515	3	9	1	0	1	1	a	a	0.408470056443548	1	1	0	0
5	9.00814600969352	3.2	12.2	1	0	1	2	l	l	0.566319208374807	1	1	0	0
6	12.2105824500213	2	14.2	1	0	1	2	l	l	0.63576322057088	1	1	0	0
7	14.2120809320049	2.6	16.8	1	0	1	2	l	l	0.690364447565116	1	1	0	0
8	16.8140548492802	2.4	19.2	1	0	0	2	l	l	0.528237702344086	1	1	0	0
9	19.2158751440111	2.8	22	1	0	0	1	a	a	0.742430240393333	1	1	0	0
10	22.01799705542	2.2	24.2	1	0	1	1	a	a	0.572231027708767	1	1	0	0
11	24.2196531329455	2.4	26.6	1	0	1	2	l	l	0.642421963317247	1	1	0	0
12	26.6047861786783	3	29.6	1	0	1	2	l	l	0.633336381652953	1	1	0	0
13	29.6070567463867	1.8	31.4	1	0	1	1	a	a	0.543151670407497	1	1	0	0
14	31.4084479574558	3.2	34.6	1	0	0	2	l	l	0.669707181450576	1	1	0	0
15	34.6108400326511	2	36.6	1	0	1	1	a	a	0.323404551657404	1	1	0	0
16	36.6123616904497	2.6	39.2	1	0	0	2	l	l	0.449871663520753	1	1	0	0
17	39.2143223644025	2.8	42	1	0	0	1	a	l	0.479642322276959	1	1	0	0
18	42.0164422893131	2	44	1	0	0	2	l	l	0.525712200669659	1	1	0	0
19	44.0179725552725	2.2	46.2	0	0	1	1	a	a	0.355919226914921	1	1	0	0
20	46.2196223422206	2.4	48.6	0	0	1	1	a	a	0.530332796022776	1	1	0	0
21	48.60476697586	2.6	51.2	0	0	1	2	l	l	0.585104861882428	1	1	0	0
22	51.2067250011487	3	54.2	0	0	1	2	l	l	0.671109649343634	1	1	0	0
23	54.208992920192	2	56.2	0	0	1	1	a	a	0.468932115978532	1	1	0	0
24	56.2105192131539	2.8	59	0	0	1	1	a	a	0.547215052950378	1	1	0	0
25	59.0126623138794	1.8	60.8	0	0	1	1	a	a	0.449202544632499	1	1	0	0
26	60.8139899569987	3.2	64	0	0	1	1	a	a	0.51179810348367	1	1	0	0
27	64.0164141472524	3.2	67.2	0	0	0	2	l	l	0.429268032863547	1	1	0	0
28	67.2188376753393	2.8	70	0	0	1	2	l	l	0.57096629037369	1	1	0	0
29	70.0042720066676	2	72	0	0	1	1	a	a	0.465304107675365	1	1	0	0
30	72.0057893603871	1.8	73.8	0	0	0	2	l	l	0.399802632699902	1	1	0	0
31	73.8071481253146	3	76.8	0	0	1	1	a	a	0.334458422184071	1	1	0	0
32	76.8094246525179	2.4	79.2	0	0	1	2	l	a	0.484198025348633	1	1	0	0
33	79.2112611703187	2.6	81.8	0	0	1	1	a	l	0.578370963279667	1	1	0	0
34	81.813203303619	2.2	84	0	0	1	1	a	a	0.472356177110669	1	1	0	0
35	84.014873617718	2	86	1	1	0	2	l	l	0.390503833538787	1	1	0	0
36	86.0163826943599	3.2	89.2	1	0	0	2	l	l	0.453061648920084	1	1	0	0
37	89.2188025805335	3	92.2	1	0	1	1	a	a	0.362530955863804	1	1	0	0
38	92.204396493903	2.4	94.6	1	0	1	2	l	l	0.585160152755634	1	1	0	0
39	94.606229700873	1.8	96.4	1	0	0	1	a	a	0.663141804131556	1	1	0	0
40	96.4075957496279	2.6	99	1	0	1	1	a	a	0.50974307085562	1	1	0	0
41	99.0095458289225	2	101	1	0	1	2	l	l	0.507717173537458	1	1	0	0
42	101.011057223146	2.8	103.8	1	0	0	1	a	a	0.602153322512095	1	1	0	0
43	103.813198668457	2.2	106	1	0	0	1	a	a	0.711980861338816	1	1	0	0
44	106.014838191829	2.4	108.4	1	0	1	2	l	l	0.382203580922578	1	1	0	0
45	108.416697885445	2.6	111	1	0	1	1	a	a	0.556429425929309	1	1	0	0
46	111.018623133509	2.8	113.8	1	0	1	1	a	a	0.594466235744221	1	1	0	0
47	113.804076005489	3	116.8	1	0	0	1	a	a	0.641111536517201	1	1	0	0
48	116.80634690428	2.2	119	1	0	0	2	l	l	0.422737419267833	1	1	0	0
49	119.007997022311	3.2	122.2	1	0	1	2	l	l	0.548939002506813	1	1	0	0
50	122.210433131555	1.8	124	1	0	0	2	l	l	0.522516586858728	1	1	0	0
51	124.011791896483	2	126	1	0	0	2	l	l	0.465232593731344	1	1	0	0
52	126.013296669045	2	128	1	0	0	2	l	l	0.447833185045965	1	1	0	0
53	128.014808725436	1.8	129.8	0	0	0	1	a	a	0.582085715348512	1	1	0	0
54	129.816173118776	2.4	132.2	0	0	1	2	l	l	0.412746656485069	1	1	0	0
55	132.217985798595	3	135.2	0	0	1	2	l	l	0.658755946676138	1	1	0	0
56	135.203561171312	2.6	137.8	0	0	0	1	a	a	0.409278230222299	1	1	0	0
57	137.805546014329	2.8	140.6	0	0	1	1	a	a	0.543201995033996	1	1	0	0
58	140.607667263572	3.2	143.8	0	0	1	1	a	a	0.517205683298926	1	1	0	0
59	143.81008549433	2	145.8	0	0	0	2	l	l	0.474651907132284	1	1	0	0
60	145.811600199384	2.2	148	0	0	1	1	a	a	0.529107788657711	1	1	0	0
61	148.013267864819	2	150	0	0	1	1	a	a	0.519396791069994	1	1	0	0
62	150.014779921208	2.4	152.4	0	0	0	2	l	l	0.39776547855854	1	1	0	0
63	152.416592269945	2.6	155	0	0	1	2	l	a	0.484017585074071	1	1	0	0
64	155.018562876389	2.8	157.8	0	0	0	2	l	l	0.521939840147752	1	1	0	0
65	157.804028660609	3	160.8	0	0	0	2	l	l	0.53663893529756	1	1	0	0
66	160.806308498643	2.2	163	0	0	1	2	l	l	0.558059016810148	1	1	0	0
67	163.007938420607	1.8	164.8	0	0	0	2	l	l	0.476491404680019	1	1	0	0
68	164.809303145031	3.2	168	0	0	0	2	l	l	0.363134851387258	1	1	0	0
69	168.011763423339	2	170	1	1	1	1	a	a	0.488817958535037	1	1	0	0
70	170.013234094345	2.4	172.4	1	0	0	1	a	a	0.495152902036352	1	1	0	0
71	172.415047767414	2.6	175	1	0	0	2	l	l	0.485175382576926	1	1	0	0
72	175.017016718443	3	178	1	0	0	1	a	a	0.715317847622828	1	1	0	0
73	178.019286292903	2.8	180.8	1	0	1	1	a	a	0.536917045076734	1	1	0	0
74	180.804729894556	1.8	182.6	1	0	0	1	a	a	0.583574595923892	1	1	0	0
75	182.606157524763	2.2	184.8	1	0	0	2	l	l	0.550131563732066	1	1	0	0
76	184.807755993835	2	186.8	1	0	1	1	a	a	0.572372069097582	1	1	0	0
77	186.809268381308	3.2	190	1	0	1	1	a	a	0.562786551994577	1	1	0	0
78	190.01169025398	3	193	1	0	1	1	a	a	0.472431001883706	1	1	0	0
79	193.013962808187	2.8	195.8	1	0	1	2	l	l	0.518133378067432	1	1	0	0
80	195.816078097934	1.8	197.6	1	0	1	2	l	l	0.699856599240775	1	1	0	0
81	197.617439842609	2.6	200.2	1	0	0	2	l	l	0.562524003119506	1	1	0	0
82	200.219415084217	3.2	203.4	1	0	1	1	a	a	0.592444973590318	1	1	0	0
83	203.40515599847	2.2	205.6	1	0	0	2	l	l	0.542767945126798	1	1	0	0
84	205.606819690907	2.4	208	1	0	0	2	l	l	0.405170482546964	1	1	0	0
85	208.008634026141	2	210	1	0	1	1	a	a	0.339191254699472	1	1	0	0
86	210.01014806903	2	212	1	0	1	2	l	l	0.769756843911637	1	1	0	0
87	212.011663436251	3	215	0	0	1	1	a	a	0.528204594036652	1	1	0	0
88	215.013932679627	2.2	217.2	0	0	1	1	a	a	0.55775342713423	1	1	0	0
89	217.215610277553	1.8	219	0	0	0	1	a	a	0.596051461493516	1	1	0	0
90	219.016962420819	2	221	0	0	1	2	l	l	0.554759442913564	1	1	0	0
91	221.018469842046	2.4	223.4	0	0	0	1	a	a	0.385305829307072	1	1	0	0
92	223.403570110555	3.2	226.6	0	0	0	1	a	a	0.352126670324651	1	1	0	0
93	226.606047605183	2.8	229.4	0	0	1	2	l	l	0.42150579024019	1	1	0	0
94	229.408163226013	2.6	232	0	0	0	2	l	l	0.443444678926426	1	1	0	0
95	232.010113636391	2	234	0	0	1	2	l	l	0.585485607415649	1	1	0	0
96	234.011628341445	3	237	0	0	0	2	l	l	0.47207111458556	1	1	0	0
97	237.013896922655	1.8	238.8	0	0	1	2	l	l	0.357632912895497	1	1	0	0
98	238.815266944407	2.4	241.2	0	0	0	1	a	a	0.516241569393969	1	1	0	0
99	241.217081610725	3.2	244.4	0	0	0	1	a	a	0.426509117623937	1	1	0	0
100	244.419498517152	2.6	247	0	0	0	1	a	a	0.375972928588453	1	1	0	0
101	247.004786178679	2.2	249.2	0	0	0	2	l	l	0.574684684355816	1	1	0	0
102	249.206451857614	2.8	252	0	0	1	2	l	l	0.525051358858946	1	1	0	0
103	252.008569796026	2	254	1	1	0	1	a	a	0.410734995739404	1	1	0	0
104	254.010089136244	1.8	255.8	1	0	1	1	a	a	0.545429190859977	1	1	0	0
105	255.811444921424	2.4	258.2	1	0	0	2	l	l	0.431900474369286	1	1	0	0
106	258.213262898572	3.2	261.4	1	0	1	1	a	a	0.509945031530151	1	1	0	0
107	261.415687750992	2.8	264.2	1	0	0	2	l	l	0.419468967180364	1	1	0	0
108	264.217814297564	2	266.2	1	0	0	2	l	l	0.513374389989622	1	1	0	0
109	266.219322049874	3	269.2	1	0	0	2	l	l	0.511825583378595	1	1	0	0
110	269.204914638911	2.6	271.8	1	0	0	1	a	l	0.430459269756284	1	1	0	0
111	271.806877299362	2.2	274	1	0	1	1	a	a	0.548234126646094	1	1	0	0
112	274.008539336383	2	276	1	0	1	2	l	l	0.666591027576033	1	1	0	0
113	276.010052054939	2.8	278.8	1	0	1	1	a	a	0.560909642060324	1	1	0	0
114	278.812177939345	2.2	281	1	0	1	2	l	l	0.734718322396475	1	1	0	0
115	281.013843949364	2.4	283.4	1	0	1	2	l	l	0.557185950748135	1	1	0	0
116	283.415666892758	3	286.4	1	0	1	1	a	a	0.571316245181151	1	1	0	0
117	286.417921899562	1.8	288.2	1	0	0	1	a	a	0.681072932230563	1	1	0	0
118	288.219286623985	2.6	290.8	1	0	1	1	a	a	0.679490355147209	1	1	0	0
119	290.80457296118	3.2	294	1	0	1	2	l	l	0.598164764742251	1	1	0	0
120	294.007008077175	2	296	1	0	1	2	l	l	0.555836787229964	1	1	0	0
121	296.008508214574	2	298	0	0	1	2	l	l	0.466246039015459	1	1	0	0
122	298.010027223709	2.8	300.8	0	0	0	2	l	l	0.528676056331278	1	1	0	0
123	300.812150790533	2.2	303	0	0	0	1	a	a	0.542508375998295	1	1	0	0
124	303.013829712791	1.8	304.8	0	0	1	2	l	l	0.39686327718664	1	1	0	0
125	304.815167619486	2.4	307.2	0	0	1	1	a	a	0.60357565538925	1	1	0	0
126	307.216988245299	3.2	310.4	0	0	1	2	l	l	0.633616809015621	1	1	0	0
127	310.419405813891	3	313.4	0	0	0	1	a	a	0.6393256744268	1	1	0	0
128	313.405012308417	2.6	316	0	0	1	2	l	l	0.429657717639202	1	1	0	0
129	316.006973313452	1.8	317.8	0	0	0	1	a	a	0.699604976106457	1	1	0	0
130	317.808328105383	2.6	320.4	0	0	0	2	l	l	0.522111341178061	1	1	0	0
131	320.410294076665	2.8	323.2	0	0	1	1	a	a	0.528107255612667	1	1	0	0
132	323.212413339409	2	325.2	0	0	1	2	l	l	0.565963625154836	1	1	0	0
133	325.213926389049	2.4	327.6	0	0	0	1	a	a	0.540429505388602	1	1	0	0
134	327.615744035114	2.2	329.8	0	0	0	1	a	a	0.650599384112866	1	1	0	0
135	329.817406403219	3.2	333	0	0	1	2	l	l	0.361005656151065	1	1	0	0
136	333.003112553749	3	336	0	0	0	2	l	l	0.671162953718522	1	1	0	0
137	336.022096526018	2	338	1	1	0	2	l	l	0.45221838033558	1	1	0	0
138	338.006945833557	3	341	1	0	1	2	l	a	0.587382382334908	1	1	0	0
139	341.009202495777	3.2	344.2	1	0	0	1	a	a	0.657030010621384	1	1	0	0
140	344.211627348196	1.8	346	1	0	1	1	a	a	0.574610521747672	1	1	0	0
141	346.012987768539	2.8	348.8	1	0	0	2	l	l	0.493162099523943	1	1	0	0
142	348.815108024532	2.2	351	1	0	0	2	l	l	0.54689820645126	1	1	0	0
143	351.01677602105	2.4	353.4	1	0	0	1	a	a	0.617315602879899	1	1	0	0
144	353.418643329576	2.6	356	1	0	1	1	a	a	0.591530522145149	1	1	0	0
145	356.003874706981	2	358	1	0	0	2	l	l	0.374187397581409	1	1	0	0
146	358.005394709365	2.4	360.4	1	0	0	2	l	l	0.444618368416741	1	1	0	0
147	360.407206395935	3	363.4	1	0	0	1	a	l	0.41879521312876	1	1	0	0
148	363.409476963643	2.6	366	1	0	1	2	l	l	0.63236167308969	1	1	0	0
149	366.011442272759	2	368	1	0	0	2	l	l	0.574574102609404	1	1	0	0
150	368.012961612977	2.8	370.8	1	0	1	2	l	l	0.421045584768763	1	1	0	0
151	370.815084517635	1.8	372.6	1	0	0	2	l	l	0.434749444204499	1	1	0	0
152	372.616442951479	3.2	375.8	1	0	1	1	a	a	0.481385143568332	1	1	0	0
153	375.818859526822	2.2	378	1	0	0	1	a	a	0.678941419413604	1	1	0	0
154	378.003849544668	2	380	1	0	0	1	a	a	0.445900322070884	1	1	0	0
155	380.005365574055	2.4	382.4	0	0	1	2	l	l	0.380333623730621	1	1	0	0
156	382.407174943043	3.2	385.6	0	0	1	1	a	a	0.554612773113149	1	1	0	0
157	385.609597477882	2.8	388.4	0	0	0	1	a	a	0.568039847099499	1	1	0	0
158	388.411715747377	2.6	391	0	0	1	2	l	l	0.445985741504046	1	1	0	0
159	391.013682380824	3	394	0	0	0	2	l	l	0.539966320171516	1	1	0	0
160	394.015954603948	2.2	396.2	0	0	1	2	l	l	0.505625390688692	1	1	0	0
161	396.217618627468	1.8	398	0	0	0	1	a	a	0.479913148229571	1	1	0	0
162	398.018980703227	2	400	0	0	0	1	a	a	0.774543311884372	1	1	0	0
163	400.003840605425	2.2	402.2	0	0	0	1	a	a	0.533659518731838	1	1	0	0
164	402.205485095044	3.2	405.4	0	0	0	2	l	l	0.524075988128061	1	1	0	0
165	405.407901008221	3	408.4	0	0	0	1	a	a	0.577449559090383	1	1	0	0
166	408.410195082826	2	410.4	0	0	1	1	a	a	0.511273336815066	1	1	0	0
167	410.411683963402	2.4	412.8	0	0	1	1	a	a	0.54169689138871	1	1	0	0
168	412.813501609467	1.8	414.6	0	0	1	1	a	a	0.420029490820525	1	1	0	0
169	414.614862360893	2.6	417.2	0	0	0	1	a	a	0.554323406508047	1	1	0	0
170	417.216831643006	2.8	420	0	0	1	1	a	a	0.448484756531798	1	1	0	0
171	420.018954878747	2	422	1	1	0	2	l	l	0.438180789164107	1	1	0	0
172	422.003823720188	3	425	1	0	0	1	a	a	0.597442341480019	1	1	0	0
173	425.006053564678	1.8	426.8	1	0	1	2	l	l	0.619137884108568	1	1	0	0
174	426.807416633686	2	428.8	1	0	0	2	l	l	0.897692971365359	1	1	0	0
175	428.808928358992	2.4	431.2	1	0	1	1	a	a	0.480433279736644	1	1	0	0
176	431.210749315889	3.2	434.4	1	0	0	2	l	l	0.542411368658577	1	1	0	0
177	434.413180458887	2.2	436.6	1	0	1	1	a	a	0.507759883254039	1	1	0	0
178	436.614833225583	2.8	439.4	1	0	1	2	l	l	0.722306018024028	1	1	0	0
179	439.416950170746	2.6	442	1	0	0	1	a	a	0.312154679952073	1	1	0	0
180	442.018930709683	2.4	444.4	1	0	0	2	l	l	0.510030119879048	1	1	0	0
181	444.404072694658	2.8	447.2	1	0	0	1	a	a	0.628777367751354	1	1	0	0
182	447.206176396498	3	450.2	1	0	1	2	l	l	0.594680446492021	1	1	0	0
183	450.208443653375	2.6	452.8	1	0	1	2	l	l	0.512392728681334	1	1	0	0
184	452.810413266571	2	454.8	1	0	0	1	a	a	0.606473294436	1	1	0	0
185	454.811924660795	2.2	457	1	0	0	1	a	a	0.605072813041261	1	1	0	0
186	457.01359133298	3.2	460.2	1	0	0	1	a	a	0.555131911370154	1	1	0	0
187	460.21601088807	1.8	462	1	0	0	1	a	a	0.560735492364074	1	1	0	0
188	462.017376605742	2	464	1	0	0	1	a	a	0.471345711574031	1	1	0	0
189	464.018887006717	2.2	466.2	0	0	0	2	l	l	0.437874868405743	1	1	0	0
190	466.203872389399	3.2	469.4	0	0	1	2	l	l	0.628843253282867	1	1	0	0
191	469.406294593155	3	472.4	0	0	0	2	l	l	0.530348688011145	1	1	0	0
192	472.408563505447	1.8	474.2	0	0	0	2	l	l	0.504056056927766	1	1	0	0
193	474.209935844781	2.4	476.6	0	0	0	1	a	a	0.542656701214582	1	1	0	0
194	476.611777990994	2.6	479.2	0	0	0	2	l	l	0.556770772576783	1	1	0	0
195	479.21370886747	2.8	482	0	0	1	2	l	a	0.45069506712116	1	1	0	0
196	482.015828461297	2	484	0	0	0	1	a	a	0.544581287113033	1	1	0	0
197	484.017348463682	2.2	486.2	0	0	1	2	l	l	0.559116165058185	1	1	0	0
198	486.219012818285	2.6	488.8	0	0	1	1	a	a	0.533342010065098	1	1	0	0
199	488.804294520316	3.2	492	0	0	1	2	l	l	0.508091959575722	1	1	0	0
200	492.006717055155	2	494	0	0	0	2	l	l	0.433747586828758	1	1	0	0
201	494.008228118296	2.4	496.4	0	0	0	1	a	a	0.560089218207395	1	1	0	0
202	496.410046095444	2.8	499.2	0	0	0	1	a	a	0.606323975970554	1	1	0	0
203	499.21216337169	3	502.2	0	0	0	1	a	a	0.628145992332975	1	1	0	0
204	502.214437581312	1.8	504	0	0	0	1	a	a	0.513790230327686	1	1	0	0
1	0.00527030720513721	1.8	1.8	0	0	1	2	l	x	0	1	1	0	0
2	1.80659761924107	3.2	5	0	0	1	2	l	l	0.782857384913768	1	1	0	0
3	5.00903770148216	2.6	7.6	0	0	1	2	l	l	0.668384750585574	1	1	0	0
4	7.61098413886248	2.8	10.4	0	0	0	1	a	a	0.746343888313277	1	1	0	0
5	10.4131017461914	2	12.4	0	0	0	1	a	l	0.536274658842558	1	1	0	0
6	12.4146171134116	2.4	14.8	0	0	0	2	l	a	0.638730964155002	1	1	0	0
7	14.8164367459758	2.2	17	0	0	1	2	l	l	0.653179760502098	1	1	0	0
8	17.0181421548805	3	20	0	0	1	2	l	l	0.587114119971375	1	1	0	0
9	20.0037777847165	2.6	22.6	0	0	1	2	l	l	0.361478026618897	1	1	0	0
10	22.6056616473961	3	25.6	0	0	0	2	l	l	0.511538449280124	1	1	0	0
11	25.6079322151045	1.8	27.4	0	0	0	2	l	l	0.389267484271841	1	1	0	0
12	27.4092886624503	2.2	29.6	0	0	1	2	l	l	0.467820253948048	1	1	0	0
13	29.6109579833001	3.2	32.8	0	0	1	2	l	l	0.36212860485557	1	1	0	0
14	32.8133917749619	2.4	35.2	0	0	1	2	l	l	0.375887424082066	1	1	0	0
15	35.2151935290403	2	37.2	0	0	0	2	l	l	0.437875445496502	1	1	0	0
16	37.216710220594	2.8	40	0	0	1	2	l	l	0.340343669798131	1	1	0	0
17	40.0188208751779	2	42	1	1	1	1	a	a	0.474053223862029	1	1	0	0
18	42.0037767914673	2.2	44.2	1	0	0	1	a	a	0.409141407838433	1	1	0	0
19	44.2053209629148	2.4	46.6	1	0	0	1	a	a	0.407605182384032	1	1	0	0
20	46.6071614537123	2.8	49.4	1	0	1	1	a	a	0.573788688488094	1	1	0	0
21	49.4092568784754	3	52.4	1	0	0	1	a	a	0.411617247051254	1	1	0	0
22	52.411526784018	1.8	54.2	1	0	1	1	a	a	0.521211372312791	1	1	0	0
23	54.2128888597763	3.2	57.4	1	0	0	1	a	a	0.519999939352601	1	1	0	0
24	57.4153130500299	2	59.4	1	0	0	2	l	l	0.469635251348336	1	1	0	0
25	59.4168578836434	2.6	62	1	0	1	2	l	l	0.747850647374435	1	1	0	0
26	62.0187943885321	2.8	64.8	1	0	0	2	l	l	0.513845436126758	1	1	0	0
27	64.8042307063588	1.8	66.6	1	0	1	1	a	a	0.472352119038078	1	1	0	0
28	66.6055967551138	3.2	69.8	1	0	1	1	a	a	0.503144169071675	1	1	0	0
29	69.8080451144315	3	72.8	1	0	1	1	a	a	0.612570435216185	1	1	0	0
30	72.8103444863673	2.4	75.2	1	0	1	2	l	l	0.482332618244982	1	1	0	0
31	75.2121459093623	2	77.2	1	0	0	1	a	a	0.448405211519457	1	1	0	0
32	77.2136225398635	2.2	79.4	1	0	0	1	a	a	0.423017099388744	1	1	0	0
33	79.4152809349716	2.6	82	1	0	0	2	l	l	0.501139461070125	1	1	0	0
34	82.0172485616686	2	84	1	0	0	2	l	l	0.55519241449656	1	1	0	0
35	84.0187652532222	2	86	0	0	0	1	a	l	0.545636694871064	1	1	0	0
36	86.003558607722	3.2	89.2	0	0	0	1	a	a	0.680898035294376	1	1	0	0
37	89.2060251766088	2.2	91.4	0	0	1	1	a	a	0.566372427673741	1	1	0	0
38	91.4076862203819	2.6	94	0	0	0	2	l	l	0.71683776493137	1	1	0	0
39	94.0096495429989	2.8	96.8	0	0	0	1	a	a	0.594853517864067	1	1	0	0
40	96.811770792242	2.4	99.2	0	0	0	2	l	a	0.976490988521618	1	1	0	0
41	99.2135854585595	3	102.2	0	0	0	2	l	l	0.494547928188695	1	1	0	0
42	102.215856026268	1.8	104	0	0	0	2	l	l	0.45230735660698	1	1	0	0
43	104.017220088524	2.4	106.4	0	0	0	2	l	l	0.570934421323727	1	1	0	0
44	106.419034092676	2.2	108.6	0	0	1	1	a	a	0.38516304742825	1	1	0	0
45	108.604019144275	3	111.6	0	0	1	2	l	l	0.648118493579204	1	1	0	0
46	111.606291036316	2.6	114.2	0	0	0	2	l	l	0.517764135366633	1	1	0	0
47	114.208257007598	2.8	117	0	0	0	1	a	a	0.483693369671528	1	1	0	0
48	117.010378587924	2	119	0	0	1	2	l	l	0.497573034217567	1	1	0	0
49	119.011938651359	1.8	120.8	0	0	1	1	a	a	0.54411371274	1	1	0	0
50	120.813266625561	3.2	124	0	0	0	1	a	a	0.80669801476688	1	1	0	0
51	124.015675917077	2	126	1	1	1	1	a	a	0.692330995937482	1	1	0	0
52	126.017187642384	2	128	1	0	1	1	a	a	0.498671898933935	1	1	0	0
53	128.018700029857	2.6	130.6	1	0	1	2	l	l	0.52118256808626	1	1	0	0
54	130.603991333298	2.8	133.4	1	0	0	1	a	a	0.647908255828042	1	1	0	0
55	133.406108609543	2.4	135.8	1	0	1	2	l	l	0.381667803436358	1	1	0	0
56	135.807944796261	1.8	137.6	1	0	0	1	a	a	0.547893357090288	1	1	0	0
57	137.609287338119	3.2	140.8	1	0	1	1	a	a	0.738350218621235	1	1	0	0
58	140.811708217541	2.2	143	1	0	0	1	a	a	0.384025777075294	1	1	0	0
59	143.013379193806	3	146	1	0	0	2	l	l	0.478385445860113	1	1	0	0
60	146.015645457433	2	148	1	0	1	1	a	a	0.380026293565606	1	1	0	0
61	148.017173074728	2.6	150.6	1	0	1	2	l	l	0.42651300554644	1	1	0	0
62	150.619125140521	2.2	152.8	1	0	1	1	a	a	0.488505662124226	1	1	0	0
63	152.80411118537	3	155.8	1	0	1	2	l	l	0.591455281211893	1	1	0	0
64	155.806380097662	3.2	159	1	0	0	2	l	l	0.533099903264883	1	1	0	0
65	159.00880362575	2.4	161.4	1	0	1	2	l	l	0.618773607653566	1	1	0	0
66	161.410654711206	2.8	164.2	1	0	1	1	a	a	0.504747273305838	1	1	0	0
67	164.212735568313	1.8	166	1	0	0	2	l	l	0.766749862375946	1	1	0	0
68	166.014100292737	2	168	1	0	0	1	a	a	0.581297652562171	1	1	0	0
69	168.015611355878	2.2	170.2	0	0	0	2	l	l	0.451750143795834	1	1	0	0
70	170.217279021312	2	172.2	0	0	0	2	l	l	0.466038033770928	1	1	0	0
71	172.218789091203	3	175.2	0	0	0	2	l	l	0.424557960005586	1	1	0	0
72	175.204383666738	2.4	177.6	0	0	0	1	a	a	0.486938314860708	1	1	0	0
73	177.606197339806	2.6	180.2	0	0	1	1	a	a	0.900977230365243	1	1	0	0
74	180.208169270584	2.8	183	0	0	1	1	a	a	0.499006955002187	1	1	0	0
75	183.010287208996	1.8	184.8	0	0	1	2	l	l	0.504963801635313	1	1	0	0
76	184.811654251001	3.2	188	0	0	0	1	a	a	1.05551025424575	1	1	0	0
77	188.014075130423	2.6	190.6	0	0	1	2	l	l	0.509035792338182	1	1	0	0
78	190.616036135459	3.2	193.8	0	0	0	2	l	l	0.515003233629614	1	1	0	0
79	193.818461650045	2	195.8	0	0	1	2	l	l	0.416636135340923	1	1	0	0
80	195.803277187111	3	198.8	0	0	1	2	l	l	0.455753269220622	1	1	0	0
81	198.805562322475	2.4	201.2	0	0	1	2	l	l	0.413462704094854	1	1	0	0
82	201.207381292872	2.8	204	0	0	1	2	l	l	0.379469411838727	1	1	0	0
83	204.009496913703	1.8	205.8	0	0	1	1	a	a	0.449633198633819	1	1	0	0
84	205.81085998271	2.2	208	0	0	0	2	l	l	0.511930451637454	1	1	0	0
85	208.012523012982	2	210	1	1	1	2	l	l	0.566243305275748	1	1	0	0
86	210.014042022116	2	212	1	0	0	1	a	a	0.460802617152694	1	1	0	0
87	212.015549774426	3	215	1	0	1	1	a	l	0.34723880585625	1	1	0	0
88	215.017824977297	2.2	217.2	1	0	0	2	l	l	0.488853299349103	1	1	0	0
89	217.219499595476	3.2	220.4	1	0	0	2	l	l	0.471248950241716	1	1	0	0
90	220.405229583987	2.8	223.2	1	0	1	2	l	l	0.48551267115181	1	1	0	0
91	223.207350171064	2.6	225.8	1	0	1	2	l	l	0.379425046706274	1	1	0	0
92	225.809315480179	1.8	227.6	1	0	1	2	l	l	0.385266345347191	1	1	0	0
93	227.610677224855	2.4	230	1	0	0	1	a	a	0.44799897258963	1	1	0	0
94	230.012506127745	2.2	232.2	1	0	1	2	l	l	0.286172850797811	1	1	0	0
95	232.21417611076	2.6	234.8	1	0	0	1	a	a	0.420660118998057	1	1	0	0
96	234.816127183303	2	236.8	1	0	0	2	l	l	0.49844510703042	1	1	0	0
97	236.817667050672	2.4	239.2	1	0	0	2	l	l	0.416754000913897	1	1	0	0
98	239.219483703489	2.8	242	1	0	0	1	a	a	0.487022741043802	1	1	0	0
99	242.00490015633	3.2	245.2	1	0	1	2	l	l	0.605622988032337	1	1	0	0
100	245.207317724922	3	248.2	1	0	0	2	l	l	0.467084918444925	1	1	0	0
101	248.209586968298	1.8	250	1	0	0	2	l	l	0.384859113168204	1	1	0	0
102	250.010971226623	2	252	1	0	1	1	a	a	0.471427735100406	1	1	0	0
103	252.012462424779	2.8	254.8	0	0	0	2	l	l	0.381830696307588	1	1	0	0
104	254.814588640268	3.2	258	0	0	0	2	l	l	0.427596640441152	1	1	0	0
105	258.017031040091	3	261	0	0	1	1	a	a	0.353222801300944	1	1	0	0
106	261.019276776568	2.2	263.2	0	0	0	2	l	l	0.318989473816146	1	1	0	0
107	263.20426646333	1.8	265	0	0	1	2	l	l	0.590020036095666	1	1	0	0
108	265.005621917428	2.4	267.4	0	0	0	1	a	a	0.420525368187555	1	1	0	0
109	267.407437576994	2.6	270	0	0	0	1	a	a	0.650624792435337	1	1	0	0
110	270.009405534774	2	272	0	0	0	2	l	l	0.544767270724151	1	1	0	0
111	272.010928516906	2.2	274.2	0	0	1	2	l	l	0.447185832565083	1	1	0	0
112	274.212583932266	1.8	276	0	0	0	2	l	l	0.557379880354347	1	1	0	0
113	276.013945014775	2.8	278.8	0	0	0	1	a	a	0.460295728969868	1	1	0	0
114	278.816063946437	3	281.8	0	0	1	2	l	l	0.3379515946026	1	1	0	0
115	281.818339149308	2.6	284.4	0	0	1	1	a	a	0.583628808471985	1	1	0	0
116	284.403609925598	3.2	287.6	0	0	0	2	l	l	0.558205601535519	1	1	0	0
117	287.606047690258	2.4	290	0	0	1	1	a	a	0.46784707167626	1	1	0	0
118	290.007867322822	2	292	0	0	1	2	l	l	0.705881232828688	1	1	0	0
119	292.009374412966	2	294	1	1	1	1	a	a	0.496337432193286	1	1	0	0
120	294.010891766686	1.8	295.8	1	0	1	1	a	a	0.527027839722905	1	1	0	0
121	295.812254835693	2.8	298.6	1	0	1	1	a	a	0.469486595049602	1	1	0	0
122	298.614369132191	3.2	301.8	1	0	0	2	l	l	0.491356949540204	1	1	0	0
123	301.816796302192	2.4	304.2	1	0	1	2	l	l	0.640986633124157	1	1	0	0
124	304.218606002264	2.2	306.4	1	0	0	1	a	l	0.447116305120289	1	1	0	0
125	306.403577148374	3	309.4	1	0	1	2	l	l	0.534099443059858	1	1	0	0
126	309.405866918901	2.6	312	1	0	1	1	a	a	0.539619922202291	1	1	0	0
127	312.007830903684	2	314	1	0	0	1	a	a	0.641713691549739	1	1	0	0
128	314.009349250653	2	316	1	0	1	1	a	a	0.568189411572348	1	1	0	0
129	316.010861969209	3.2	319.2	1	0	0	1	a	a	0.598691763918396	1	1	0	0
130	319.213281193216	2.4	321.6	1	0	0	2	l	l	0.532262263092889	1	1	0	0
131	321.615127974592	2.6	324.2	1	0	1	2	l	l	0.738212488064164	1	1	0	0
132	324.217064148397	3	327.2	1	0	1	1	a	a	0.552298417364	1	1	0	0
133	327.219337695853	1.8	329	1	0	1	2	l	l	0.598035888353479	1	1	0	0
134	329.00401748886	2.2	331.2	1	0	1	1	a	a	0.581446639944261	1	1	0	0
135	331.205720580183	2.8	334	1	0	1	1	a	a	0.715607460235333	1	1	0	0
136	334.007800775124	2	336	1	0	0	1	a	a	0.665454665398102	1	1	0	0
137	336.009315811262	2	338	0	0	0	1	a	a	0.576055614282268	1	1	0	0
138	338.010828198736	1.8	339.8	0	0	1	1	a	a	0.558624752704418	1	1	0	0
139	339.812196896155	2.6	342.4	0	0	1	1	a	a	0.477133620765017	1	1	0	0
140	342.414177766175	3.2	345.6	0	0	1	1	a	a	0.50711683485315	1	1	0	0
141	345.616578118448	2.4	348	0	0	1	2	l	l	0.488546716424025	1	1	0	0
142	348.018396757762	2.8	350.8	0	0	1	1	a	a	0.454772270078138	1	1	0	0
143	350.803855920321	2.2	353	0	0	0	1	a	a	0.717248307940281	1	1	0	0
144	353.005500078857	3	356	0	0	1	2	l	l	0.579625351964751	1	1	0	0
145	356.007802099457	2	358	0	0	0	2	l	l	0.521289839001838	1	1	0	0
146	358.009284358371	2.4	360.4	0	0	0	1	a	a	0.591789675115251	1	1	0	0
147	360.411104653101	3.2	363.6	0	0	0	1	a	a	0.661894198041409	1	1	0	0
148	363.613521559527	2.6	366.2	0	0	0	1	a	a	0.515312465218813	1	1	0	0
149	366.215491172722	3	369.2	0	0	1	2	l	l	0.473304976119834	1	1	0	0
150	369.217759753932	2.2	371.4	0	0	0	1	a	a	0.359029005135199	1	1	0	0
151	371.419444966768	2.8	374.2	0	0	0	2	l	l	0.485415994895448	1	1	0	0
152	374.204864730442	1.8	376	0	0	0	2	l	l	0.435919406706489	1	1	0	0
153	376.022910744367	2	378	1	1	1	1	a	a	0.474119440475988	1	1	0	0
154	378.007740518005	2.2	380.2	1	0	1	2	l	l	0.920994843984772	1	1	0	0
155	380.209402555027	2.8	383	1	0	1	2	l	l	0.407351903834751	1	1	0	0
156	383.011522148854	3.2	386.2	1	0	1	2	l	l	0.381220510206731	1	1	0	0
157	386.213959582431	1.8	388	1	0	1	2	l	l	0.338654815047448	1	1	0	0
158	388.015313050029	2.6	390.6	1	0	0	1	a	a	0.473423172776165	1	1	0	0
159	390.61727239965	2	392.6	1	0	0	2	l	l	0.583275211751243	1	1	0	0
160	392.618788097954	2.4	395	1	0	0	2	l	l	0.445846932621862	1	1	0	0
161	395.003922799102	3	398	1	0	1	2	l	l	0.388621872281874	1	1	0	0
162	398.006195353309	3.2	401.2	1	0	0	1	a	a	0.490197827704833	1	1	0	0
163	401.208630800386	1.8	403	1	0	0	2	l	l	0.527801580862615	1	1	0	0
164	403.009977977406	2.4	405.4	1	0	0	1	a	a	0.502429029636005	1	1	0	0
165	405.411792974807	2.6	408	1	0	1	1	a	a	0.57259811376116	1	1	0	0
166	408.013761594754	3	411	1	0	0	2	l	l	0.402630990309262	1	1	0	0
167	411.016030507047	2.8	413.8	1	0	0	1	a	l	0.496207316546133	1	1	0	0
168	413.818156391452	2	415.8	1	0	0	1	a	a	0.64614954255012	1	1	0	0
169	415.819666792427	2.2	418	1	0	0	1	a	a	0.428652795440939	1	1	0	0
170	418.004680979337	2	420	1	0	0	1	a	a	0.387445534126527	1	1	0	0
171	420.006163900416	3	423	0	0	1	1	a	a	0.578119586153662	1	1	0	0
172	423.008434468125	2.2	425.2	0	0	1	1	a	a	0.407779663163637	1	1	0	0
173	425.210096836229	2.4	427.6	0	0	1	1	a	a	0.40607822725633	1	1	0	0
174	427.611913820128	2.6	430.2	0	0	1	1	a	a	0.428154846500547	1	1	0	0
175	430.213882440075	2	432.2	0	0	1	1	a	a	0.562285869315019	1	1	0	0
176	432.215395158632	3.2	435.4	0	0	1	1	a	a	0.392678964246443	1	1	0	0
177	435.417835571955	1.8	437.2	0	0	0	1	a	a	0.478361938962735	1	1	0	0
178	437.219178113813	2.8	440	0	0	0	1	a	a	0.484861099666887	1	1	0	0
179	440.004620060052	2.8	442.8	0	0	1	2	l	l	0.451353837358511	1	1	0	0
180	442.806738329547	2.4	445.2	0	0	0	1	a	a	0.345295348223772	1	1	0	0
181	445.208558624277	2	447.2	0	0	0	1	a	a	0.415429999708977	1	1	0	0
182	447.210068032002	3.2	450.4	0	0	0	2	l	a	0.366062865001368	1	1	0	0
183	450.41248725601	2.6	453	0	0	0	1	a	a	0.499282747202415	1	1	0	0
184	453.014455875956	2.2	455.2	0	0	1	2	l	l	0.465326205166093	1	1	0	0
185	455.216122217058	1.8	457	0	0	0	2	l	a	0.33563964151017	1	1	0	0
186	457.017488265813	3	460	0	0	0	2	l	l	0.606315944901326	1	1	0	0
187	460.019750887527	2	462	1	1	0	1	a	a	0.588016983509078	1	1	0	0
188	462.004627343879	3	465	1	0	1	1	a	a	0.514951915753045	1	1	0	0
189	465.006854870788	2	467	1	0	0	1	a	a	0.640723753164821	1	1	0	0
190	467.008369575842	1.8	468.8	1	0	1	1	a	a	0.447277211493201	1	1	0	0
191	468.809731982684	2.8	471.6	1	0	1	2	l	l	0.4939301271761	1	1	0	0
192	471.611850583262	2.4	474	1	0	1	2	l	a	0.475615604879749	1	1	0	0
193	474.013666573912	2.6	476.6	1	0	0	1	a	a	0.625814089181404	1	1	0	0
194	476.615640160105	2.2	478.8	1	0	0	1	a	a	0.431884828390139	1	1	0	0
195	478.817298555213	3.2	482	1	0	0	1	a	a	0.414278161701077	1	1	0	0
196	482.019738306371	2.2	484.2	1	0	0	1	a	a	0.459661373803101	1	1	0	0
197	484.204709783564	3.2	487.4	1	0	1	2	l	l	0.482753755913109	1	1	0	0
198	487.407127021073	1.8	489.2	1	0	1	1	a	a	0.600228320455244	1	1	0	0
199	489.208494063078	2	491.2	1	0	1	2	l	l	0.614824448770378	1	1	0	0
200	491.210008768132	3	494.2	1	0	1	2	l	l	0.413356426429345	1	1	0	0
201	494.21228363992	2.8	497	1	0	1	1	a	a	0.563077157857151	1	1	0	0
202	497.014392970173	2.4	499.4	1	0	1	2	l	l	0.552986076903835	1	1	0	0
203	499.416214258152	2.6	502	1	0	0	1	a	a	0.55093799702081	1	1	0	0
204	502.018175925354	2	504	1	0	0	2	l	l	0.492993493165159	1	1	0	0
1	0.0103817365943542	2	2	1	1	0	1	a	x	0	1	1	0	0
2	2.01185571843052	2.4	4.4	1	0	1	2	l	l	0.495346993801832	1	1	0	0
3	4.41367104691471	2	6.4	1	0	0	2	l	l	0.477479102569305	1	1	0	0
4	6.41518740738502	2.8	9.2	1	0	1	2	l	l	0.571928825948817	1	1	0	0
5	9.21730501471393	1.8	11	1	0	0	1	a	a	0.665927283102064	1	1	0	0
6	11.0186713945523	2.2	13.2	1	0	1	1	a	a	0.712469617038551	1	1	0	0
7	13.2036249932598	3	16.2	1	0	0	1	a	a	0.623380459678629	1	1	0	0
8	16.2059253584439	3.2	19.4	1	0	1	2	l	l	0.365310475339356	1	1	0	0
9	19.4083445824517	2.6	22	1	0	0	1	a	a	0.690733682275095	1	1	0	0
10	22.0103171753944	3	25	1	0	0	2	l	l	0.752793879800265	1	1	0	0
11	25.0125824457737	2.2	27.2	1	0	0	1	a	a	0.598365147086952	1	1	0	0
12	27.2142484557926	2.8	30	1	0	1	2	l	l	0.380769737222181	1	1	0	0
13	30.0163657320381	3.2	33.2	1	0	1	2	l	l	0.610513578249083	1	1	0	0
14	33.2187862803776	2.4	35.6	1	0	1	2	l	l	0.432005504789231	1	1	0	0
15	35.6039246234395	2	37.6	1	0	1	2	l	l	0.350802084038151	1	1	0	0
16	37.605439328494	1.8	39.4	1	0	0	1	a	a	0.517337200364636	1	1	0	0
17	39.4068040529173	2.6	42	1	0	0	1	a	a	0.57207748224846	1	1	0	0
18	42.0087855851034	2	44	1	0	0	1	a	a	0.458044195156617	1	1	0	0
19	44.0103132023978	2.6	46.6	0	0	0	1	a	a	0.392385455722433	1	1	0	0
20	46.6122652681906	2.4	49	0	0	1	1	a	a	0.63844142862672	1	1	0	0
21	49.0140673533524	3	52	0	0	0	2	l	l	0.516584317458182	1	1	0	0
22	52.0163865902714	2.8	54.8	0	0	1	1	a	a	0.626246645833817	1	1	0	0
23	54.8184542040572	2	56.8	0	0	1	2	l	l	0.360200539204016	1	1	0	0
24	56.8032419301453	2.2	59	0	0	0	2	l	a	0.495382419690031	1	1	0	0
25	59.0049585958741	1.8	60.8	0	0	1	2	l	l	0.533566561472981	1	1	0	0
26	60.8063196783833	3.2	64	0	0	1	1	a	a	0.516159868960131	1	1	0	0
27	64.0087647268701	2	66	0	0	0	1	a	l	0.593811430513597	1	1	0	0
28	66.010253938528	2.4	68.4	0	0	1	1	a	a	0.592222231767664	1	1	0	0
29	68.4120844968338	2.6	71	0	0	0	2	l	l	0.38245329464371	1	1	0	0
30	71.0140365626266	2.8	73.8	0	0	0	2	l	x	0	1	1	0	0
31	73.8161568186197	2.2	76	0	0	1	1	a	a	0.866156392587982	1	1	0	0
32	76.0178172002261	3.2	79.2	0	0	0	2	l	l	0.520430178423339	1	1	0	0
33	79.2035293102517	3	82.2	0	0	1	2	l	l	0.662794575074258	1	1	0	0
34	82.2058458985066	1.8	84	0	0	1	1	a	a	0.612505042928206	1	1	0	0
35	84.0238776758597	2	86	1	1	0	2	l	l	0.514265742704993	1	1	0	0
36	86.008712084662	1.8	87.8	1	0	0	1	a	a	0.657573395027612	1	1	0	0
37	87.8100754847519	3	90.8	1	0	0	1	a	a	0.54416287519507	1	1	0	0
38	90.8123410862145	2.8	93.6	1	0	0	1	a	a	0.365847823164586	1	1	0	0
39	93.6144629976234	2.4	96	1	0	0	1	a	a	0.35565708620652	1	1	0	0
40	96.0163024951717	3.2	99.2	1	0	1	2	l	l	0.465712410187734	1	1	0	0
41	99.2186949014504	2.2	101.4	1	0	1	2	l	l	0.439394616790196	1	1	0	0
42	101.403723324932	2.6	104	1	0	0	1	a	a	0.518310584596293	1	1	0	0
43	104.005669100146	2	106	1	0	1	2	l	l	0.33237863541035	1	1	0	0
44	106.007161622635	1.8	107.8	1	0	1	1	a	a	0.538807275421277	1	1	0	0
45	107.808527340308	2.2	110	1	0	1	1	a	a	0.465457476222582	1	1	0	0
46	110.010190701661	2	112	1	0	0	1	a	a	0.527756715724536	1	1	0	0
47	112.011707062132	2.8	114.8	1	0	1	2	l	l	0.342159822607755	1	1	0	0
48	114.813823676211	2.6	117.4	1	0	1	1	a	a	0.492072913302763	1	1	0	0
49	117.415799579985	2.4	119.8	1	0	1	1	a	a	0.553924528490825	1	1	0	0
50	119.817604975977	3.2	123	1	0	1	1	a	a	0.416201916510545	1	1	0	0
51	123.003311126507	3	126	1	0	1	2	l	l	0.526391991301352	1	1	0	0
52	126.005633343175	2	128	1	0	0	2	l	l	0.636011609960406	1	1	0	0
53	128.007136129238	2	130	0	0	1	2	l	l	0.570664419697096	1	1	0	0
54	130.008646530213	2.2	132.2	0	0	0	1	a	a	0.424931914954868	1	1	0	0
55	132.210315519979	2.4	134.6	0	0	0	1	a	a	0.487324850965706	1	1	0	0
56	134.612137801209	1.8	136.4	0	0	1	2	l	l	0.493382677935188	1	1	0	0
57	136.413486633644	2.8	139.2	0	0	0	1	a	a	0.436224165292515	1	1	0	0
58	139.215606227471	3	142.2	0	0	0	1	a	a	0.50598071991044	1	1	0	0
59	142.217877457345	2.6	144.8	0	0	1	2	l	l	0.375617091372078	1	1	0	0
60	144.803123402406	3.2	148	0	0	0	1	a	a	0.350373993625908	1	1	0	0
61	148.005600234867	2.4	150.4	0	0	1	1	a	l	0.363803054111486	1	1	0	0
62	150.407401657862	2	152.4	0	0	0	2	l	l	0.578089950837239	1	1	0	0
63	152.408925633243	3.2	155.6	0	0	1	2	l	l	0.744596262936284	1	1	0	0
64	155.611341877503	3	158.6	0	0	0	2	l	l	0.517910636244778	1	1	0	0
65	158.613613438461	1.8	160.4	0	0	0	2	l	l	0.387758900872541	1	1	0	0
66	160.414975514219	2.2	162.6	0	0	1	1	a	a	0.49026221998065	1	1	0	0
67	162.616635233659	2.8	165.4	0	0	0	2	l	l	0.552508155108626	1	1	0	0
68	165.418757145068	2.6	168	0	0	1	2	l	l	0.41444154781675	1	1	0	0
69	168.020723778515	2	170	1	1	1	2	l	l	0.348496752608298	1	1	0	0
70	170.005559511649	3	173	1	0	0	1	a	a	0.355492537920327	1	1	0	0
71	173.007832728023	2.6	175.6	1	0	1	1	a	a	0.457367130274179	1	1	0	0
72	175.609802341218	2.8	178.4	1	0	1	1	a	a	0.399434876492705	1	1	0	0
73	178.411912664719	2.4	180.8	1	0	0	1	a	a	0.557194967076612	1	1	0	0
74	180.813729979702	1.8	182.6	1	0	0	2	l	l	0.499318335250791	1	1	0	0
75	182.615102319035	2	184.6	1	0	0	1	a	l	0.521943559146166	1	1	0	0
76	184.616603780767	3.2	187.8	1	0	1	1	a	a	0.512343805471573	1	1	0	0
77	187.819026646688	2.2	190	1	0	1	1	a	a	0.54993133555945	1	1	0	0
78	190.004012691536	3	193	1	0	0	1	a	a	0.508782013783275	1	1	0	0
79	193.006279948414	2.2	195.2	1	0	0	2	l	l	0.514582258121663	1	1	0	0
80	195.20795224901	2.8	198	1	0	1	2	l	l	0.616905468039477	1	1	0	0
81	198.010062903596	2	200	1	0	0	2	l	l	0.494634503029374	1	1	0	0
82	200.011576284317	1.8	201.8	1	0	0	2	l	l	0.437213110430093	1	1	0	0
83	201.812949285818	2.4	204.2	1	0	1	2	l	l	0.531960146407073	1	1	0	0
84	204.214779844123	2.6	206.8	1	0	1	2	l	l	0.393990215372469	1	1	0	0
85	206.816723301757	3.2	210	1	0	1	2	l	l	0.352062186209878	1	1	0	0
86	210.019145174428	2	212	1	0	1	1	a	a	0.51751101897753	1	1	0	0
87	212.003985211642	3.2	215.2	0	0	1	1	a	a	0.540602738921734	1	1	0	0
88	215.206406422148	2.6	217.8	0	0	0	1	a	a	0.610227191391459	1	1	0	0
89	217.80837239343	2	219.8	0	0	0	1	a	a	0.432243884601121	1	1	0	0
90	219.809884780902	3	222.8	0	0	0	1	a	a	0.43059310440367	1	1	0	0
91	222.81215733511	2.2	225	0	0	0	1	a	a	0.372395321997828	1	1	0	0
92	225.01382036538	1.8	226.8	0	0	0	2	l	l	0.498597236321075	1	1	0	0
93	226.815189393884	2.4	229.2	0	0	0	1	a	a	0.673353145324654	1	1	0	0
94	229.21699975612	2.8	232	0	0	0	2	l	l	0.999615978933434	1	1	0	0
95	232.019119349948	2.4	234.4	0	0	0	2	l	l	0.549344325272614	1	1	0	0
96	234.404253720014	3.2	237.6	0	0	0	2	l	l	0.412067020022732	1	1	0	0
97	237.606676917018	1.8	239.4	0	0	0	2	l	l	0.33768523488834	1	1	0	0
98	239.408040317109	2.2	241.6	0	0	1	1	a	a	0.448246784886578	1	1	0	0
99	241.609718577201	2.8	244.4	0	0	1	1	a	a	0.566654341528192	1	1	0	0
100	244.411834529114	2	246.4	0	0	0	2	l	l	0.444336031639978	1	1	0	0
101	246.413334666514	2.6	249	0	0	1	1	a	a	0.458941761364258	1	1	0	0
102	249.015304279709	3	252	0	0	0	1	a	a	0.624905428308921	1	1	0	0
103	252.017574516335	2	254	1	1	1	1	a	a	0.598632993291176	1	1	0	0
104	254.019087234891	2.4	256.4	1	0	0	2	l	l	0.453071658495901	1	1	0	0
105	256.404221936039	3.2	259.6	1	0	1	1	a	a	0.339909782051109	1	1	0	0
106	259.606643477627	2	261.6	1	0	1	2	l	l	0.473276996219283	1	1	0	0
107	261.608158844848	3	264.6	1	0	1	2	l	l	0.463951710411493	1	1	0	0
108	264.610422790895	2.6	267.2	1	0	1	1	a	a	0.509459078664804	1	1	0	0
109	267.212396708171	2.2	269.4	1	0	0	2	l	l	0.443501371215461	1	1	0	0
110	269.414055103279	2.8	272.2	1	0	1	2	l	l	0.737894810474245	1	1	0	0
111	272.216186616096	1.8	274	1	0	1	1	a	a	0.407692088308977	1	1	0	0
112	274.017539752612	2	276	1	0	1	1	a	a	0.606215457808503	1	1	0	0
113	276.019057768498	1.8	277.8	1	0	1	1	a	a	0.468758374450772	1	1	0	0
114	277.803782257718	2.4	280.2	1	0	0	2	l	l	0.42804078500194	1	1	0	0
115	280.205551565657	3	283.2	1	0	0	2	l	l	0.45022897923991	1	1	0	0
116	283.207823126612	2.8	286	1	0	0	2	l	l	0.527953379070823	1	1	0	0
117	286.009971193585	2.6	288.6	1	0	1	2	l	l	0.741788678484227	1	1	0	0
118	288.611908691722	2.2	290.8	1	0	1	2	l	l	0.395820442596232	1	1	0	0
119	290.813577350405	3.2	294	1	0	0	1	a	a	0.402086851900094	1	1	0	0
120	294.015996574412	2	296	1	0	0	2	l	l	0.559561548876445	1	1	0	0
121	296.017507637554	1.8	297.8	0	0	1	2	l	l	0.462026131264793	1	1	0	0
122	297.818869382229	2.8	300.6	0	0	1	2	l	l	0.396699137067117	1	1	0	0
123	300.604318943378	2	302.6	0	0	1	1	a	a	0.443257694076237	1	1	0	0
124	302.605822722692	2.4	305	0	0	0	2	l	l	0.441723786201692	1	1	0	0
125	305.007641693089	3	308	0	0	0	1	a	l	0.471845061932981	1	1	0	0
126	308.009911929715	2.6	310.6	0	0	0	2	l	l	0.565458469471196	1	1	0	0
127	310.611948090608	2.2	312.8	0	0	0	1	a	a	0.491461071784215	1	1	0	0
128	312.813544573181	3.2	316	0	0	0	1	a	a	0.385786639013531	1	1	0	0
129	316.016027034056	3.2	319.2	0	0	0	2	l	l	0.495234425556191	1	1	0	0
130	319.218384014445	2.2	321.4	0	0	1	1	a	a	0.572856520717323	1	1	0	0
131	321.403402174353	1.8	323.2	0	0	0	1	a	a	0.53977072716043	1	1	0	0
132	323.204727499889	2.4	325.6	0	0	1	1	a	a	0.522540501926414	1	1	0	0
133	325.606588517837	3	328.6	0	0	0	1	a	a	0.520712923367682	1	1	0	0
134	328.608819686659	2	330.6	0	0	0	1	a	a	0.390337044755142	1	1	0	0
135	330.610328432219	2.6	333.2	0	0	1	1	a	a	0.532814009651702	1	1	0	0
136	333.212294734584	2.8	336	0	0	1	1	a	a	0.378804428106378	1	1	0	0
137	336.014421281157	2	338	1	1	1	2	l	l	0.456761910418209	1	1	0	0
138	338.015943601121	2.8	340.8	1	0	1	2	l	l	0.623138106870101	1	1	0	0
139	340.818049951627	2.4	343.2	1	0	1	2	l	l	0.357036709367094	1	1	0	0
140	343.203157835044	3.2	346.4	1	0	0	1	a	a	0.403915423707076	1	1	0	0
141	346.405610498442	2	348.4	1	0	0	1	a	a	0.609305787203994	1	1	0	0
142	348.407121892667	3	351.4	1	0	1	1	a	a	0.67185433225859	1	1	0	0
143	351.409386500879	2.6	354	1	0	0	1	a	a	0.581520633630134	1	1	0	0
144	354.011359424906	1.8	355.8	1	0	1	1	a	a	0.507578857897897	1	1	0	0
145	355.812729115575	2.2	358	1	0	1	1	a	a	0.426238368756458	1	1	0	0
146	358.014385524185	2.4	360.4	1	0	1	2	l	l	0.624494223131478	1	1	0	0
147	360.416206149998	1.8	362.2	1	0	1	2	l	l	0.390513180949711	1	1	0	0
148	362.217563921676	2.8	365	1	0	0	2	l	l	0.501207164177686	1	1	0	0
149	365.019685502001	3	368	1	0	0	1	a	a	0.531052647707838	1	1	0	0
150	368.005282064035	2.6	370.6	1	0	0	2	l	l	0.58541880572011	1	1	0	0
151	370.607242075822	2.2	372.8	1	0	0	2	l	l	0.471414653937245	1	1	0	0
152	372.808932254905	2	374.8	1	0	0	2	l	l	0.34968666516761	1	1	0	0
153	374.810418817898	3.2	378	1	0	1	2	l	l	0.636177482580024	1	1	0	0
154	378.012846650066	2	380	1	0	0	1	a	l	0.497690730868271	1	1	0	0
155	380.014355395625	2.6	382.6	0	0	0	1	a	a	0.448234203731772	1	1	0	0
156	382.616317724994	2	384.6	0	0	1	2	l	l	0.598078429145971	1	1	0	0
157	384.617832430048	2.8	387.4	0	0	1	2	l	a	0.604712340660626	1	1	0	0
158	387.40323265982	3	390.4	0	0	0	2	l	l	0.683162474582787	1	1	0	0
159	390.405543619662	3.2	393.6	0	0	0	1	a	a	0.520791058972463	1	1	0	0
160	393.607969796413	1.8	395.4	0	0	0	2	l	l	0.542393567258841	1	1	0	0
161	395.409329223507	2.4	397.8	0	0	1	2	l	l	0.613043715085951	1	1	0	0
162	397.811145214157	2.2	400	0	0	0	2	l	l	0.531246000222382	1	1	0	0
163	400.012812879592	3	403	0	0	1	2	l	l	0.393491273182008	1	1	0	0
164	403.015082454051	2.6	405.6	0	0	0	1	a	a	0.535157746717232	1	1	0	0
165	405.617043459087	2	407.6	0	0	0	1	a	a	0.717175962909096	1	1	0	0
166	407.61855683981	1.8	409.4	0	0	1	1	a	a	0.611687929906111	1	1	0	0
167	409.403210477253	2.8	412.2	0	0	0	1	a	a	0.466908613327178	1	1	0	0
168	412.205398274194	3.2	415.4	0	0	0	1	a	a	0.416745885997443	1	1	0	0
169	415.407791011555	2.4	417.8	0	0	0	1	a	a	0.398228740861668	1	1	0	0
170	417.809600049462	2.2	420	0	0	1	1	a	a	0.460515068121822	1	1	0	0
171	420.011263741898	2	422	1	1	1	2	l	l	0.506782603109968	1	1	0	0
172	422.012773149624	3	425	1	0	1	1	a	l	0.489193483823328	1	1	0	0
173	425.015049676826	2.2	427.2	1	0	1	2	l	l	0.718896932718053	1	1	0	0
174	427.21671403143	1.8	429	1	0	0	1	a	a	0.453120658792614	1	1	0	0
175	429.018072796357	2.8	431.8	1	0	1	2	l	l	0.523891651942904	1	1	0	0
176	431.803471370714	2.6	434.4	1	0	0	2	l	l	0.506441918629207	1	1	0	0
177	434.405480713879	2	436.4	1	0	1	2	l	l	0.520327873753558	1	1	0	0
178	436.406992439185	2.4	438.8	1	0	1	2	l	l	0.438932093738913	1	1	0	0
179	438.808812071748	3.2	442	1	0	1	2	l	l	0.364877418682227	1	1	0	0
180	442.011229971425	2.4	444.4	1	0	1	1	a	a	0.530401407304453	1	1	0	0
181	444.413048279656	2.8	447.2	1	0	1	1	a	a	0.592510936206963	1	1	0	0
182	447.215165224819	3	450.2	1	0	1	1	a	a	0.542570365618303	1	1	0	0
183	450.217439103358	2.2	452.4	1	0	1	1	a	a	0.436200989477584	1	1	0	0
184	452.419100147131	2.6	455	1	0	1	1	a	a	0.450484906454221	1	1	0	0
185	455.004390788406	1.8	456.8	1	0	1	2	l	l	0.521281393001118	1	1	0	0
186	456.805751870915	3.2	460	1	0	1	2	l	l	0.415829448053046	1	1	0	0
187	460.008171094923	2	462	1	0	0	2	l	l	0.501367739465422	1	1	0	0
188	462.009683813479	2	464	1	0	0	1	a	a	0.475865403675925	1	1	0	0
189	464.01119818745	2.8	466.8	0	0	1	1	a	a	0.562181740308006	1	1	0	0
190	466.813317781277	2.2	469	0	0	1	2	l	l	0.512071986269802	1	1	0	0
191	469.014986108877	3	472	0	0	1	2	l	l	0.326598587138506	1	1	0	0
192	472.017250717089	1.8	473.8	0	0	0	1	a	a	0.476191851585099	1	1	0	0
193	473.818617428012	2.6	476.4	0	0	0	2	l	a	0.506713737830069	1	1	0	0
194	476.403903434123	2.4	478.8	0	0	0	1	a	l	0.521444285872349	1	1	0	0
195	478.805722404521	3.2	482	0	0	1	1	a	a	0.527581572780036	1	1	0	0
196	482.008140966363	2	484	0	0	0	2	l	l	0.389197125738065	1	1	0	0
197	484.009653353835	1.8	485.8	0	0	1	2	l	l	0.595610867010691	1	1	0	0
198	485.811019733675	2.4	488.2	0	0	0	1	a	a	0.562211206701249	1	1	0	0
199	488.212834399991	2.2	490.4	0	0	1	2	l	l	0.288361140981579	1	1	0	0
200	490.414496768096	2.6	493	0	0	0	2	l	l	0.486830875022861	1	1	0	0
201	493.016468698873	2	495	0	0	0	2	l	l	0.364877418682227	1	1	0	0
202	495.017979762014	3	498	0	0	1	2	l	l	0.467108918586746	1	1	0	0
203	498.003559769894	3.2	501.2	0	0	0	2	l	l	0.497429506325716	1	1	0	0
204	501.205990912892	2.8	504	0	0	0	2	l	l	0.366997012508364	1	1	0	0
1	0.024576237317774	2.8	2.8	0	0	1	1	a	x	0	2	1	0	0
2	2.82666140540921	2.2	5	0	0	0	1	a	a	0.375268484207325	2	1	0	0
3	5.01164574512805	3	8	0	0	0	1	a	a	0.31827697982709	2	1	0	0
4	8.01395538828554	3.2	11.2	0	0	0	1	a	a	0.364090420519986	2	1	0	0
5	11.2163570728418	2.6	13.8	0	0	1	1	a	l	0.633458513276523	2	1	0	0
6	13.8183309966527	1.8	15.6	0	0	1	2	l	a	0.62356174532016	2	1	0	0
7	15.6029177042855	2	17.6	0	0	1	1	a	a	0.574953623163353	2	1	0	0
8	17.604546307309	2.4	20	0	0	1	1	a	a	0.437189500768156	2	1	0	0
9	20.0063662769817	3.2	23.2	0	0	1	1	a	a	0.691520743856771	2	1	0	0
10	23.2088023942914	2.2	25.4	0	0	1	2	l	l	0.433070151547199	2	1	0	0
11	25.4104710584992	2.8	28.2	0	0	1	1	a	a	0.447301142349673	2	1	0	0
12	28.2126052270476	3	31.2	0	0	0	2	l	l	0.597095207997029	2	1	0	0
13	31.2148834172091	2.6	33.8	0	0	1	2	l	l	0.578817706490611	2	1	0	0
14	33.81686528704	1.8	35.6	0	0	1	1	a	a	0.496710819277752	2	1	0	0
15	35.6182286916447	2	37.6	0	0	0	1	a	a	0.511422213208306	2	1	0	0
16	37.6030286174819	2.4	40	0	0	1	2	l	l	0.326578584260972	2	1	0	0
17	40.0215769458379	2	42	1	1	0	1	a	a	0.444124720839824	2	1	0	0
18	42.0064166017752	2.8	44.8	1	0	1	2	l	l	0.427135467831903	2	1	0	0
19	44.8085544122494	1.8	46.6	1	0	0	2	l	a	0.377059649557395	2	1	0	0
20	46.6099141749283	2.6	49.2	1	0	0	1	a	a	0.423587238801105	2	1	0	0
21	49.21189372717	2.2	51.4	1	0	0	1	a	a	0.429585490676743	2	1	0	0
22	51.4135653711354	3	54.4	1	0	0	1	a	a	0.347969270201162	2	1	0	0
23	54.4158763386295	2	56.4	1	0	0	1	a	a	0.417759164187999	2	1	0	0
24	56.417361251124	3.2	59.6	1	0	0	2	l	l	0.528013171961845	2	1	0	0
25	59.6030703340871	2.4	62	1	0	1	1	a	l	0.502353155672523	2	1	0	0
26	62.0049396353008	3.2	65.2	1	0	0	1	a	a	0.348308631473572	2	1	0	0
27	65.2073790634522	2.8	68	1	0	1	2	l	l	0.529976169995223	2	1	0	0
28	68.0094973399605	2.4	70.4	1	0	1	1	a	a	0.57583794897667	2	1	0	0
29	70.4113239313166	2.6	73	1	0	0	2	l	l	0.438101637651585	2	1	0	0
30	73.0133034835583	1.8	74.8	1	0	0	1	a	a	0.580055299111393	2	1	0	0
31	74.8146698679205	3	77.8	1	0	0	2	l	l	0.466584808643347	2	1	0	0
32	77.8169513689237	2.2	80	1	0	1	1	a	a	0.528380675388576	2	1	0	0
33	80.0186249993941	2	82	1	0	1	2	l	l	0.510721639108368	2	1	0	0
34	82.0034288982413	2	84	1	0	1	2	l	l	0.389912336967569	2	1	0	0
35	84.0049826762427	3.2	87.2	0	0	0	2	l	l	0.356320868344426	2	1	0	0
36	87.2074164759632	2	89.2	0	0	1	2	l	l	0.441908112333607	2	1	0	0
37	89.2089450915679	2.2	91.4	0	0	1	1	a	a	0.624112338291923	2	1	0	0
38	91.4106114381866	1.8	93.2	0	0	0	2	l	l	0.414568837143037	2	1	0	0
39	93.211994045673	2.8	96	0	0	0	2	l	l	0.573233640909478	2	1	0	0
40	96.0141146397704	2.6	98.6	0	0	0	1	a	a	0.475074799968922	2	1	0	0
41	98.6160872392447	2.4	101	0	0	1	2	l	l	0.705079633797794	2	1	0	0
42	101.017908533254	3	104	0	0	1	1	a	a	0.503182521513878	2	1	0	0
43	104.00348518255	2.6	106.6	0	0	1	2	l	l	0.46962581672841	2	1	0	0
44	106.605487248515	2	108.6	0	0	0	2	l	l	0.651666156023481	2	1	0	0
45	108.607009242436	1.8	110.4	0	0	1	2	l	l	0.394001226445084	2	1	0	0
46	110.408372978125	3	113.4	0	0	0	2	l	l	0.400492793731303	2	1	0	0
47	113.410652492623	2.8	116.2	0	0	0	2	l	l	0.446257896135648	2	1	0	0
48	116.212785336835	3.2	119.4	0	0	1	2	l	l	0.372028163452995	2	1	0	0
49	119.415236021848	2.2	121.6	0	0	0	1	a	a	0.425715778918573	2	1	0	0
50	121.616891773773	2.4	124	0	0	1	1	a	a	0.544013807643466	2	1	0	0
51	124.018715716456	2	126	1	1	1	1	a	x	0	2	1	0	0
52	126.020236717125	3	129	1	0	0	2	l	l	0.500644761364498	2	1	0	0
53	129.005837866649	2.8	131.8	1	0	0	2	l	a	0.434982162618667	2	1	0	0
54	131.807986933985	2.2	134	1	0	0	1	a	l	0.592720592882387	2	1	0	0
55	134.009636726395	3.2	137.2	1	0	0	1	a	a	0.463044194548417	2	1	0	0
56	137.212070195032	2.6	139.8	1	0	0	2	l	l	0.628484304733234	2	1	0	0
57	139.8140470986	2.4	142.2	1	0	1	1	a	a	0.690710911981341	2	1	0	0
58	142.215868723694	1.8	144	1	0	0	2	l	l	0.600868905346402	2	1	0	0
59	144.017238087813	2	146	1	0	1	1	a	a	0.439302479929722	2	1	0	0
60	146.018757101977	2.4	148.4	1	0	1	1	a	a	0.549884261030115	2	1	0	0
61	148.403937443524	2.8	151.2	1	0	0	2	l	l	0.308728181331531	2	1	0	0
62	151.206032213056	2	153.2	1	0	1	1	a	a	0.410528617038324	2	1	0	0
63	153.207552882641	3	156.2	1	0	0	2	l	l	0.456901921059654	2	1	0	0
64	156.209830410634	2.2	158.4	1	0	1	2	l	l	0.734542813927476	2	1	0	0
65	158.411508014114	3.2	161.6	1	0	0	2	l	a	0.581119734712217	2	1	0	0
66	161.613953732865	2.6	164.2	1	0	0	2	l	l	0.530617480029093	2	1	0	0
67	164.215959440756	1.8	166	1	0	1	2	l	l	0.624639093203541	2	1	0	0
68	166.017290730196	2	168	1	0	0	1	a	a	0.415125720714059	2	1	0	0
69	168.018804447013	2.4	170.4	0	0	0	1	a	a	0.557744199183617	2	1	0	0
70	170.40394671388	2.6	173	0	0	1	2	l	l	0.34042452417583	2	1	0	0
71	173.00592692829	3.2	176.2	0	0	1	2	l	l	0.426482569852226	2	1	0	0
72	176.208355761748	2.8	179	0	0	0	1	a	a	0.40018620979157	2	1	0	0
73	179.010488274876	2.2	181.2	0	0	1	1	a	l	0.381766011008665	2	1	0	0
74	181.212155614747	3	184.2	0	0	0	2	l	l	0.428101240350657	2	1	0	0
75	184.214493068975	1.8	186	0	0	0	1	a	a	0.905773255130214	2	1	0	0
76	186.015806148786	2	188	0	0	1	1	a	l	0.848569525798155	2	1	0	0
77	188.017323176445	2.6	190.6	0	0	0	2	l	l	0.663019694319985	2	1	0	0
78	190.619301735434	2	192.6	0	0	0	1	a	a	0.564986665363335	2	1	0	0
79	192.604144702213	2.8	195.4	0	0	0	2	l	a	0.428004894857679	2	1	0	0
80	195.406270924741	2.4	197.8	0	0	0	1	a	a	0.705897742777495	2	1	0	0
81	197.808093874171	3.2	201	0	0	0	2	l	l	0.480052981522249	2	1	0	0
82	201.010527342808	3	204	0	0	1	1	a	a	0.429600720548478	2	1	0	0
83	204.0128111614	1.8	205.8	0	0	0	1	a	a	0.443193712158802	2	1	0	0
84	205.814174566005	2.2	208	0	0	1	1	a	l	0.401946253229823	2	1	0	0
85	208.015854487074	2	210	1	1	0	2	l	l	0.58427132490948	2	1	0	0
86	210.017367210639	2.8	212.8	1	0	1	2	l	l	0.510550468593408	2	1	0	0
87	212.819496412925	1.8	214.6	1	0	0	1	a	a	0.564634060724188	2	1	0	0
88	214.604190060744	2.4	217	1	0	1	2	l	l	0.499808442755636	2	1	0	0
89	217.006014003427	2.2	219.2	1	0	0	2	l	a	0.737959271459317	2	1	0	0
90	219.207682005466	3.2	222.4	1	0	0	2	l	l	0.544292911597267	2	1	0	0
91	222.410117460608	3	225.4	1	0	1	1	a	a	0.597896431684205	2	1	0	0
92	225.412398961611	2	227.4	1	0	1	1	a	a	0.587492773866245	2	1	0	0
93	227.413916982522	2.6	230	1	0	0	1	a	l	0.441967376399759	2	1	0	0
94	230.015895872595	2.4	232.4	1	0	0	2	l	l	0.528040320863681	2	1	0	0
95	232.417721139615	2.2	234.6	1	0	1	2	l	l	0.478063496755453	2	1	0	0
96	234.61938881057	3.2	237.8	1	0	1	2	l	l	0.500497428909682	2	1	0	0
97	237.805146231822	1.8	239.6	1	0	0	2	l	l	0.634717295284077	2	1	0	0
98	239.606511622931	2.6	242.2	1	0	0	1	a	a	0.521294480936263	2	1	0	0
99	242.208490181921	2	244.2	1	0	1	2	l	l	0.495289474943604	2	1	0	0
100	244.210011844758	2.8	247	1	0	1	2	l	x	0	2	1	0	0
101	247.012135087529	3	250	1	0	1	2	l	l	0.467539324300333	2	1	0	0
102	250.014428176478	2	252	1	0	1	1	a	l	0.969199380319765	2	1	0	0
103	252.015935271611	2.2	254.2	0	0	1	1	a	a	0.583833962723304	2	1	0	0
104	254.217611550755	2.6	256.8	0	0	1	1	a	a	0.445979785434361	2	1	0	0
105	256.819591765165	3	259.8	0	0	1	2	l	l	0.499993187721486	2	1	0	0
106	259.805186293006	2.4	262.2	0	0	1	2	l	l	0.594386277332717	2	1	0	0
107	262.207026127729	2	264.2	0	0	1	1	a	a	0.672508897665239	2	1	0	0
108	264.20853222961	3.2	267.4	0	0	0	2	l	l	0.470944856054587	2	1	0	0
109	267.410963049573	1.8	269.2	0	0	1	2	l	a	0.564554269439668	2	1	0	0
110	269.212334400198	2.8	272	0	0	0	1	a	a	0.73123263441363	2	1	0	0
111	272.014465920073	3.2	275.2	0	0	0	1	a	a	0.456979063670872	2	1	0	0
112	275.216897402204	1.8	277	0	0	1	2	l	x	0	2	1	0	0
113	277.018265441987	2.2	279.2	0	0	1	2	l	l	0.453154710443812	2	1	0	0
114	279.203237531592	3	282.2	0	0	1	2	l	l	0.372085109929969	2	1	0	0
115	282.205539228729	2	284.2	0	0	0	1	a	a	0.457783267115474	2	1	0	0
116	284.207055925304	2.4	286.6	0	0	0	2	l	l	0.656287428843484	2	1	0	0
117	286.608882847744	2.6	289.2	0	0	0	2	l	x	0	2	1	0	0
118	289.210859420229	2.8	292	0	0	1	1	a	a	0.580360227630365	2	1	0	0
119	292.012982000831	2	294	1	1	0	1	a	a	0.482199731268963	2	1	0	0
120	294.014506312341	3	297	1	0	0	2	l	a	0.432854946837892	2	1	0	0
121	297.016789137681	2.2	299.2	1	0	0	2	l	l	0.406392382524814	2	1	0	0
122	299.218453166711	1.8	301	1	0	0	2	l	l	0.516791405164327	2	1	0	0
123	301.00310311142	3.2	304.2	1	0	0	2	l	l	0.420118801054912	2	1	0	0
124	304.205580945335	2.6	306.8	1	0	1	2	l	l	0.425572419473781	2	1	0	0
125	306.807559835408	2.4	309.2	1	0	0	2	l	l	0.487648052341171	2	1	0	0
126	309.209380136165	2	311.2	1	0	1	1	a	l	0.781794815331295	2	1	0	0
127	311.210899150329	2.8	314	1	0	1	1	a	a	0.49226468998279	2	1	0	0
128	314.01302636611	2.2	316.2	1	0	1	1	a	x	0	2	1	0	0
129	316.214724496808	3	319.2	1	0	1	2	l	l	0.544180342980098	2	1	0	0
130	319.216984146256	1.8	321	1	0	0	2	l	l	0.622064251627307	2	1	0	0
131	321.018353179292	3.2	324.2	1	0	1	2	l	l	0.412737610608701	2	1	0	0
132	324.204103316692	2.4	326.6	1	0	1	2	l	l	0.850934460011729	2	1	0	0
133	326.605943482499	2.6	329.2	1	0	1	1	a	a	0.544998120875562	2	1	0	0
134	329.207906811616	2.8	332	1	0	0	1	a	l	0.703238805822537	2	1	0	0
135	332.010033365229	2	334	1	0	0	1	a	a	0.548968813305009	2	1	0	0
136	334.011552710477	2	336	1	0	1	1	a	a	0.619464909822682	2	1	0	0
137	336.013070400304	3.2	339.2	0	0	1	2	l	l	0.457960728229637	2	1	0	0
138	339.215504531109	3	342.2	0	0	0	1	a	a	0.70329442796276	2	1	0	0
139	342.217784707775	2.6	344.8	0	0	0	1	a	a	0.65297758041379	2	1	0	0
140	344.803046496027	1.8	346.6	0	0	1	2	l	l	0.451675095296025	2	1	0	0
141	346.60445426591	2.8	349.4	0	0	1	2	l	l	0.698339091217065	2	1	0	0
142	349.406582474943	2.2	351.6	0	0	1	1	a	a	0.512120469719093	2	1	0	0
143	351.608250476983	2	353.6	0	0	0	1	a	l	0.782475193296932	2	1	0	0
144	353.609776443914	2.4	356	0	0	0	1	a	a	0.493025852485516	2	1	0	0
145	356.011597075755	2.4	358.4	0	0	1	2	l	l	0.819267252574264	2	1	0	0
146	358.413438565899	3	361.4	0	0	0	1	a	x	0	2	1	0	0
147	361.415698546431	3.2	364.6	0	0	0	2	l	l	0.710936512733554	2	1	0	0
148	364.618130028563	2.2	366.8	0	0	1	1	a	a	0.476406089409352	2	1	0	0
149	366.80308092878	2	368.8	0	0	1	2	l	a	0.603597038892531	2	1	0	0
150	368.804645301475	2.8	371.6	0	0	0	2	l	l	0.474008708947281	2	1	0	0
151	371.606774172677	2.6	374.2	0	0	0	2	l	l	0.439696801174136	2	1	0	0
152	374.208749751909	1.8	376	0	0	0	2	l	l	0.485857549159448	2	1	0	0
153	376.01011845386	2	378	1	1	1	2	l	l	0.516450719555223	2	1	0	0
154	378.011644089707	3.2	381.2	1	0	0	2	l	a	0.458834790433684	2	1	0	0
155	381.214070274492	2	383.2	1	0	1	1	a	l	0.960344203156637	2	1	0	0
156	383.215592268413	2.4	385.6	1	0	1	1	a	a	0.40698469210173	2	1	0	0
157	385.617420184106	2.6	388.2	1	0	0	1	a	l	0.644939518977822	2	1	0	0
158	388.219455358488	2.2	390.4	1	0	0	2	l	l	0.547104478353788	2	1	0	0
159	390.404389373413	2.8	393.2	1	0	0	1	a	a	0.602033328366019	2	1	0	0
160	393.206514271605	1.8	395	1	0	0	1	a	a	0.543914151308854	2	1	0	0
161	395.007887608735	3	398	1	0	0	2	l	a	0.438437356998179	2	1	0	0
162	398.01016612998	3.2	401.2	1	0	0	1	a	a	0.452239593802801	2	1	0	0
163	401.21259032826	2.6	403.8	1	0	1	2	l	l	0.41767142688343	2	1	0	0
164	403.814599678077	3	406.8	1	0	1	2	l	l	0.36750323612597	2	1	0	0
165	406.816849395	2.4	409.2	1	0	0	1	a	a	0.445463956300273	2	1	0	0
166	409.218691878396	2.2	411.4	1	0	1	1	a	a	0.675554540928658	2	1	0	0
167	411.403770577103	2.8	414.2	1	0	1	1	a	a	0.426356095700044	2	1	0	0
168	414.205799129802	1.8	416	1	0	0	1	a	x	0	2	1	0	0
169	416.007173791268	2	418	1	0	1	2	l	l	0.478929281855358	2	1	0	0
170	418.008689163506	2	420	1	0	1	2	l	l	0.493516850306946	2	1	0	0
171	420.010209502006	2.6	422.6	0	0	1	1	a	a	0.683856807530901	2	1	0	0
172	422.612232426274	2.8	425.4	0	0	1	2	l	l	0.689929553344314	2	1	0	0
173	425.414306999672	2.2	427.6	0	0	0	1	a	a	0.719725804147174	2	1	0	0
174	427.615981954479	2	429.6	0	0	1	2	l	l	0.374168622600564	2	1	0	0
175	429.617500968643	2.4	432	0	0	1	1	a	l	0.636509453886674	2	1	0	0
176	432.019325573494	1.8	433.8	0	0	0	1	a	a	0.3867326046161	2	1	0	0
177	433.804018228061	3	436.8	0	0	0	2	l	a	0.497951722740254	2	1	0	0
178	436.80630337099	3.2	440	0	0	1	2	l	l	0.959656210255048	2	1	0	0
179	440.008733528784	2.8	442.8	0	0	0	2	l	x	0	2	1	0	0
180	442.810860744565	3	445.8	0	0	1	1	a	a	0.475120158499976	2	1	0	0
181	445.813140259063	2	447.8	0	0	0	2	l	l	0.472826407382627	2	1	0	0
182	447.81468013153	3.2	451	0	0	1	1	a	a	0.479110053811155	2	1	0	0
183	451.017091086443	2.2	453.2	0	0	1	1	a	x	0	2	1	0	0
184	453.218767034502	2.4	455.6	0	0	0	1	a	a	0.48303869855124	2	1	0	0
185	455.60391095679	1.8	457.4	0	0	1	2	l	l	0.465939525599538	2	1	0	0
186	457.405282307415	2.6	460	0	0	1	1	a	a	0.6804764381734	2	1	0	0
187	460.007201933422	2	462	1	1	1	2	l	l	0.622616831104096	2	1	0	0
188	462.008778225147	3.2	465.2	1	0	1	2	l	l	0.364971104407459	2	1	0	0
189	465.211204741016	2.8	468	1	0	0	2	l	a	0.378603495033872	2	1	0	0
190	468.013337916312	2.4	470.4	1	0	0	1	a	a	0.464413227584032	2	1	0	0
191	470.41516152791	2.6	473	1	0	1	1	a	a	0.550553382134126	2	1	0	0
192	473.017134458469	2.2	475.2	1	0	0	2	l	x	0	2	1	0	0
193	475.218809413276	1.8	477	1	0	0	2	l	l	0.435013946698746	2	1	0	0
194	477.003460020153	2	479	1	0	1	1	a	a	0.514121873516046	2	1	0	0
195	479.005012473818	3	482	1	0	1	2	l	a	0.576521306699874	2	1	0	0
196	482.007294636989	2.8	484.8	1	0	1	2	l	l	0.638277112260766	2	1	0	0
197	484.809435096137	2	486.8	1	0	1	1	a	l	0.428008205699371	2	1	0	0
198	486.810946826449	2.2	489	1	0	0	1	a	a	0.610654097937982	2	1	0	0
199	489.012618801498	2.4	491.4	1	0	0	1	a	a	0.352872626732506	2	1	0	0
200	491.414441419844	1.8	493.2	1	0	0	1	a	x	0	2	1	0	0
201	493.215816412395	3.2	496.4	1	0	0	1	a	a	0.421759654192556	2	1	0	0
202	496.41823862417	2.6	499	1	0	0	1	a	a	0.411283488941876	2	1	0	0
203	499.003494121822	3	502	1	0	0	1	a	a	0.441899835229378	2	1	0	0
204	502.005817670515	2	504	1	0	1	1	a	a	0.535554607145514	2	1	0	0
1	0.0181301621744296	2	2	1	1	0	2	l	l	0.829940610377435	2	1	0	0
2	2.01962732478307	2	4	1	0	1	1	a	a	0.460479482969617	2	1	0	0
3	4.00444711567036	2.6	6.6	1	0	0	1	a	a	0.339601315321829	2	1	0	0
4	6.60642435032298	2.4	9	1	0	0	2	l	l	0.449649057658803	2	1	0	0
5	9.00825061059481	2.8	11.8	1	0	0	2	l	l	0.431760580050081	2	1	0	0
6	11.8103728601131	1.8	13.6	1	0	0	1	a	a	0.509623961478837	2	1	0	0
7	13.6117478526637	3	16.6	1	0	1	1	a	a	0.564285626567425	2	1	0	0
8	16.6140260428252	2.2	18.8	1	0	1	2	l	l	0.409949748300392	2	1	0	0
9	18.8157009976322	3.2	22	1	0	1	1	a	a	0.736229223068449	2	1	0	0
10	22.0181301621744	1.8	23.8	1	0	1	1	a	l	0.477763069803018	2	1	0	0
11	23.8194988641259	3.2	27	1	0	0	2	l	a	0.396465352297241	2	1	0	0
12	27.0052499947783	2.8	29.8	1	0	0	1	a	a	0.530680914577488	2	1	0	0
13	29.8073858187474	2.6	32.4	1	0	0	2	l	l	0.504492487955758	2	1	0	0
14	32.4093666953258	2.2	34.6	1	0	0	1	a	a	0.446540508403473	2	1	0	0
15	34.6110234405037	3	37.6	1	0	0	1	a	a	0.444828141085395	2	1	0	0
16	37.6133075901802	2	39.6	1	0	1	2	l	l	0.394446401039545	2	1	0	0
17	39.6148252800073	2.4	42	1	0	0	2	l	l	0.520865924410714	2	1	0	0
18	42.0166690877401	2	44	1	0	1	2	l	l	0.44698780311478	2	1	0	0
19	44.018176513958	3	47	0	0	0	2	l	l	0.533545123716749	2	1	0	0
20	47.0037743526406	1.8	48.8	0	0	0	1	a	a	0.523929115135047	2	1	0	0
21	48.8051407370027	2.2	51	0	0	0	2	l	l	0.690565763503855	2	1	0	0
22	51.0068127120522	2.8	53.8	0	0	1	2	l	l	0.384831716794451	2	1	0	0
23	53.8089405900014	3.2	57	0	0	1	2	l	l	0.566784318784926	2	1	0	0
24	57.011378362732	2.6	59.6	0	0	0	1	a	a	0.452134175425499	2	1	0	0
25	59.6133522865429	2.4	62	0	0	1	2	l	l	0.434212589399976	2	1	0	0
26	62.015180864404	2	64	0	0	1	2	l	l	0.376416550490831	2	1	0	0
27	64.0166932568843	1.8	65.8	0	0	1	2	l	l	0.40690178744785	2	1	0	0
28	65.8180629520883	3.2	69	0	0	1	2	l	l	0.709471331677378	2	1	0	0
29	69.0038167314141	2	71	0	0	1	1	a	a	0.443721326711056	2	1	0	0
30	71.0053350834095	2.2	73.2	0	0	1	2	l	x	0	2	1	0	0
31	73.2070130179741	2.4	75.6	0	0	0	2	l	l	0.792556903691434	2	1	0	0
32	75.6088349741517	3	78.6	0	0	0	1	a	a	0.406708765377743	2	1	0	0
33	78.6111128332291	2.6	81.2	0	0	0	2	l	a	0.63624478402437	2	1	0	0
34	81.2130894057133	2.8	84	0	0	0	2	l	l	0.554385878853623	2	1	0	0
35	84.0152156282417	2	86	1	1	0	1	a	a	0.696009780481745	2	1	0	0
36	86.0167379532471	2.2	88.2	1	0	0	2	l	l	0.494558307488319	2	1	0	0
37	88.2184089350441	2.4	90.6	1	0	1	2	l	l	0.484964150461792	2	1	0	0
38	90.6035147826526	3.2	93.8	1	0	1	1	a	a	0.595800866371746	2	1	0	0
39	93.8059853327159	2.8	96.6	1	0	1	2	l	l	0.385279342589911	2	1	0	0
40	96.6081158593383	2	98.6	1	0	1	1	a	a	0.567050841540436	2	1	0	0
41	98.609634542418	3	101.6	1	0	1	2	l	x	0	2	1	0	0
42	101.611916705589	2.6	104.2	1	0	1	1	a	a	0.563334090668036	2	1	0	0
43	104.213890960485	1.8	106	1	0	0	2	l	l	0.561316463746834	2	1	0	0
44	106.015261648941	2.2	108.2	1	0	0	1	a	a	0.575881187390905	2	1	0	0
45	108.216931637485	2.8	111	1	0	1	1	a	l	0.630251829495592	2	1	0	0
46	111.019060839771	3.2	114.2	1	0	0	1	a	a	0.428261682560333	2	1	0	0
47	114.204839781494	2.6	116.8	1	0	1	1	a	a	0.474277415680035	2	1	0	0
48	116.806792847002	3	119.8	1	0	0	2	l	l	0.624205901499749	2	1	0	0
49	119.809070043911	1.8	121.6	1	0	0	1	a	a	0.693886537711137	2	1	0	0
50	121.610447022967	2.4	124	1	0	1	2	l	a	0.492476450238541	2	1	0	0
51	124.012262357461	2	126	1	0	1	1	a	a	0.666629371394265	2	1	0	0
52	126.013784682467	2	128	1	0	1	2	l	l	0.569338302058554	2	1	0	0
53	128.01530369663	2.6	130.6	0	0	1	2	l	l	0.679760500589964	2	1	0	0
54	130.617285566461	1.8	132.4	0	0	0	2	l	l	0.485716373691957	2	1	0	0
55	132.418652612992	2.2	134.6	0	0	1	1	a	a	0.524356544796206	2	1	0	0
56	134.603745217234	2.4	137	0	0	0	2	l	x	0	2	1	0	0
57	137.005464868403	2	139	0	0	0	2	l	a	0.545438329207514	2	1	0	0
58	139.006987193409	3	142	0	0	1	1	a	a	0.583814295145544	2	1	0	0
59	142.009272005254	3.2	145.2	0	0	0	1	a	x	0	2	1	0	0
60	145.211699845459	2.8	148	0	0	0	1	a	a	0.579129454165241	2	1	0	0
61	148.013831365334	2.6	150.6	0	0	0	2	l	l	0.488950072762918	2	1	0	0
62	150.615805951314	2.4	153	0	0	1	2	l	l	0.414904753961991	2	1	0	0
63	153.017627907491	2.8	155.8	0	0	0	2	l	l	0.461116819993435	2	1	0	0
64	155.803034710609	2	157.8	0	0	1	2	l	l	0.459635549424888	2	1	0	0
65	157.804599083304	2.2	160	0	0	1	1	a	a	0.730159457012633	2	1	0	0
66	160.006269071848	1.8	161.8	0	0	1	1	a	a	0.640428363574074	2	1	0	0
67	161.807654659092	3	164.8	0	0	1	1	a	a	0.767003165420192	2	1	0	0
68	164.80992225456	3.2	168	0	0	0	2	l	l	0.548757447993808	2	1	0	0
69	168.012351419102	2	170	1	1	1	1	a	a	0.706107516528277	2	1	0	0
70	170.013870433266	3.2	173.2	1	0	0	2	l	a	0.448714075967814	2	1	0	0
71	173.216307212744	2.8	176	1	0	0	1	a	x	0	2	1	0	0
72	176.018438401535	2	178	1	0	0	2	l	l	0.452168939263174	2	1	0	0
73	178.003224421837	1.8	179.8	1	0	1	2	l	l	0.507235851373594	2	1	0	0
74	179.80464013774	2.6	182.4	1	0	1	1	a	x	0	2	1	0	0
75	182.406618365646	2.2	184.6	1	0	0	1	a	l	0.415785437849422	2	1	0	0
76	184.608294313705	2.4	187	1	0	1	2	l	l	0.350064237205743	2	1	0	0
77	187.010111965789	3	190	1	0	1	1	a	l	0.372349512568576	2	1	0	0
78	190.012394460044	2.8	192.8	1	0	0	2	l	l	0.586006734507464	2	1	0	0
79	192.814586237238	1.8	194.6	1	0	0	1	a	l	0.479646607636028	2	1	0	0
80	194.615897992712	2	196.6	1	0	0	2	l	a	0.398343923867742	2	1	0	0
81	196.617418000129	2.2	198.8	1	0	1	2	l	l	0.501013124431893	2	1	0	0
82	198.819087657589	2.6	201.4	1	0	0	2	l	l	0.491099140098868	2	1	0	0
83	201.404377919079	2.4	203.8	1	0	0	2	l	a	0.56191009766053	2	1	0	0
84	203.806205172604	3.2	207	1	0	0	1	a	a	0.51192632078471	2	1	0	0
85	207.008635661482	3	210	1	0	1	1	a	l	0.301758063810439	2	1	0	0
86	210.010951926323	2	212	1	0	1	1	a	a	0.515296095448889	2	1	0	0
87	212.012435183397	2	214	0	0	0	1	a	a	0.57769254887512	2	1	0	0
88	214.013992603324	3.2	217.2	0	0	0	1	a	a	0.360092445576925	2	1	0	0
89	217.21638865945	1.8	219	0	0	1	2	l	l	0.333634516442203	2	1	0	0
90	219.017758023569	3	222	0	0	1	2	l	l	0.420245803763578	2	1	0	0
91	222.003318780825	2.8	224.8	0	0	1	2	l	l	0.426787364759207	2	1	0	0
92	224.805487051043	2.2	227	0	0	1	1	a	l	0.448532972927751	2	1	0	0
93	227.007173262711	2.4	229.4	0	0	0	2	l	a	0.478821876972916	2	1	0	0
94	229.408988266122	2.6	232	0	0	0	1	a	a	0.405018911783259	2	1	0	0
95	232.010958879091	2.4	234.4	0	0	1	2	l	l	0.563023864802403	2	1	0	0
96	234.41278414611	2.2	236.6	0	0	1	2	l	l	0.561089671091622	2	1	0	0
97	236.614456452244	1.8	238.4	0	0	1	2	l	l	0.439472192496282	2	1	0	0
98	238.415824823111	3	241.4	0	0	0	2	l	a	0.654015726753414	2	1	0	0
99	241.418108641704	2.8	244.2	0	0	0	1	a	a	0.44378357053472	2	1	0	0
100	244.203517431326	3.2	247.4	0	0	0	1	a	a	0.634348333908861	2	1	0	0
101	247.405988312473	2	249.4	0	0	1	2	l	a	0.575848078974104	2	1	0	0
102	249.407511299647	2.6	252	0	0	1	1	a	a	0.686314973868093	2	1	0	0
103	252.0094885343	2	254	1	1	1	2	l	l	0.492204299052332	2	1	0	0
104	254.011005893043	2.2	256.2	1	0	0	2	l	l	0.370661645479004	2	1	0	0
105	256.21268084785	3	259.2	1	0	0	2	l	x	0	2	1	0	0
106	259.214979896314	3.2	262.4	1	0	0	2	l	l	0.486779484956173	2	1	0	0
107	262.417390851227	1.8	264.2	1	0	1	1	a	l	0.724352571786312	2	1	0	0
108	264.218777100639	2.6	266.8	1	0	0	2	l	l	0.594936074524298	2	1	0	0
109	266.804056767436	2	268.8	1	0	1	1	a	a	0.409758050567007	2	1	0	0
110	268.805578099189	2.4	271.2	1	0	0	1	a	l	0.720149789354878	2	1	0	0
111	271.207401710788	2.8	274	1	0	0	1	a	l	0.566122150448336	2	1	0	0
112	274.009544818609	1.8	275.8	1	0	1	2	l	l	0.660009012366345	2	1	0	0
113	275.81089365551	2.8	278.6	1	0	1	1	a	a	0.562672253415485	2	1	0	0
114	278.613023519964	2	280.6	1	0	0	1	a	a	0.528547077113217	2	1	0	0
115	280.614541871959	2.4	283	1	0	0	1	a	a	0.50303836628882	2	1	0	0
116	283.016367138979	3.2	286.2	1	0	0	1	a	a	0.365146114320396	2	1	0	0
117	286.218799283279	2.2	288.4	1	0	0	1	a	a	0.498702819105802	2	1	0	0
118	288.40380845431	2.6	291	1	0	1	2	l	x	0	2	1	0	0
119	291.005770128007	3	294	1	0	1	2	l	l	0.399607341053525	2	1	0	0
120	294.008050304673	2	296	1	0	1	1	a	l	0.461253226670578	2	1	0	0
121	296.009567663416	3.2	299.2	0	0	0	1	a	l	0.499928161612615	2	1	0	0
122	299.212001463137	2.2	301.4	0	0	0	2	l	l	0.545327747095143	2	1	0	0
123	301.4136856883	2.4	303.8	0	0	1	2	l	l	0.935604798327176	2	1	0	0
124	303.815498043037	2.6	306.4	0	0	0	2	l	a	0.765960912458695	2	1	0	0
125	306.417473622269	1.8	308.2	0	0	0	1	a	l	0.411808123736591	2	1	0	0
126	308.218843317473	2.8	311	0	0	0	2	l	l	0.546416682924246	2	1	0	0
127	311.004290512859	3	314	0	0	0	2	l	l	0.480862348701748	2	1	0	0
128	314.006585919397	2	316	0	0	0	1	a	a	0.534748283583895	2	1	0	0
129	316.008092021278	2.2	318.2	0	0	0	2	l	l	0.445113204553991	2	1	0	0
130	318.209763996328	2.8	321	0	0	0	1	a	a	0.587413842222304	2	1	0	0
131	321.011892205361	1.8	322.8	0	0	0	1	a	a	0.49725068394423	2	1	0	0
132	322.81325991406	3	325.8	0	0	0	2	l	a	0.783927857015215	2	1	0	0
133	325.815543070484	2.6	328.4	0	0	1	1	a	a	0.525592150911962	2	1	0	0
134	328.417516001043	2	330.4	0	0	1	2	l	x	0	2	1	0	0
135	330.419049251825	2.4	332.8	0	0	1	2	l	l	0.505963825999288	2	1	0	0
136	332.804199464713	3.2	336	0	0	0	1	a	a	0.456835570613976	2	1	0	0
137	336.023308318565	2	338	1	1	0	1	a	a	0.445778352648176	2	1	0	0
138	338.008134731136	2.4	340.4	1	0	0	2	l	x	0	2	1	0	0
139	340.40996430225	3.2	343.6	1	0	0	2	l	l	0.603065184106299	2	1	0	0
140	343.61241399401	2	345.6	1	0	1	2	l	a	0.600534376724454	2	1	0	0
141	345.613913474208	3	348.6	1	0	1	2	l	l	0.567061105149605	2	1	0	0
142	348.616190340033	1.8	350.4	1	0	1	2	l	x	0	2	1	0	0
143	350.417565332584	2.8	353.2	1	0	1	2	l	l	0.499373595630686	2	1	0	0
144	353.219690230775	2.6	355.8	1	0	1	1	a	x	0	2	1	0	0
145	355.804987445033	2.2	358	1	0	0	1	a	a	0.495975016644024	2	1	0	0
146	358.006655115988	3.2	361.2	1	0	1	1	a	a	0.758133089469311	2	1	0	0
147	361.20909057113	2.8	364	1	0	1	1	a	a	0.443739205256179	2	1	0	0
148	364.011217124742	2.2	366.2	1	0	1	1	a	x	0	2	1	0	0
149	366.212924525798	2.4	368.6	1	0	0	2	l	a	0.479944914471616	2	1	0	0
150	368.614718339821	3	371.6	1	0	1	1	a	x	0	2	1	0	0
151	371.61700348275	2	373.6	1	0	0	2	l	x	0	2	1	0	0
152	373.618513888725	1.8	375.4	1	0	0	1	a	l	0.450324800446197	2	1	0	0
153	375.403174097044	2.6	378	1	0	0	2	l	a	0.409520663218245	2	1	0	0
154	378.005179142766	2	380	1	0	1	2	l	l	0.607465292702045	2	1	0	0
155	380.006701136688	2	382	0	0	1	1	a	a	0.485911051182711	2	1	0	0
156	382.008224123861	2.6	384.6	0	0	1	2	l	a	0.484397334365667	2	1	0	0
157	384.610202351767	3.2	387.8	0	0	1	1	a	a	0.458489667118556	2	1	0	0
158	387.812628536551	2.4	390.2	0	0	1	1	a	a	0.583992418428124	2	1	0	0
159	390.214459100917	2.8	393	0	0	0	2	l	x	0	2	1	0	0
160	393.016581019352	1.8	394.8	0	0	0	1	a	a	0.611928638373684	2	1	0	0
161	394.817950383471	3	397.8	0	0	1	1	a	a	0.410506631871385	2	1	0	0
162	397.803512133979	2.2	400	0	0	0	1	a	a	0.52883776901308	2	1	0	0
163	400.005230129728	2.8	402.8	0	0	1	2	l	x	0	2	1	0	0
164	402.80735105491	2.4	405.2	0	0	1	1	a	a	0.781035836805813	2	1	0	0
165	405.209181288192	2.2	407.4	0	0	0	1	a	x	0	2	1	0	0
166	407.410857567335	2.6	410	0	0	0	1	a	a	0.51358770114075	2	1	0	0
167	410.012832484399	2	412	0	0	1	1	a	x	0	2	1	0	0
168	412.014344214711	3	415	0	0	0	1	a	a	0.422046239470319	2	1	0	0
169	415.016626377883	3.2	418.2	0	0	0	2	l	x	0	2	1	0	0
170	418.219063488445	1.8	420	0	0	1	1	a	a	0.497161953387149	2	1	0	0
171	420.020427555218	2	422	1	1	1	2	l	l	0.783879187642242	2	1	0	0
172	422.005268535492	2.2	424.2	1	0	1	1	a	a	0.590916381637726	2	1	0	0
173	424.206938524036	2	426.2	1	0	1	1	a	x	0	2	1	0	0
174	426.208463166631	3	429.2	1	0	0	1	a	a	0.539824797135225	2	1	0	0
175	429.210751951486	2.8	432	1	0	1	1	a	x	0	2	1	0	0
176	432.012871883415	1.8	433.8	1	0	1	1	a	l	0.575288546729553	2	1	0	0
177	433.814277666793	2.4	436.2	1	0	1	1	a	a	0.533806018041332	2	1	0	0
178	436.216087372857	3.2	439.4	1	0	1	1	a	a	0.476053682242537	2	1	0	0
179	439.418493030423	2.6	442	1	0	1	1	a	a	0.801652116876539	2	1	0	0
180	442.003791237933	2.4	444.4	1	0	0	2	l	x	0	2	1	0	0
181	444.405616836037	2.6	447	1	0	1	1	a	a	0.598418748889571	2	1	0	0
182	447.007613604655	2	449	1	0	0	2	l	l	0.500493653371905	2	1	0	0
183	449.009116726779	1.8	450.8	1	0	0	1	a	a	0.562836140078844	2	1	0	0
184	450.810475496205	3.2	454	1	0	1	2	l	l	0.633535853359945	2	1	0	0
185	454.012922539293	3	457	1	0	0	1	a	x	0	2	1	0	0
186	457.015189803677	2.8	459.8	1	0	0	2	l	l	0.508744933012167	2	1	0	0
187	459.817319337047	2.2	462	1	0	1	1	a	a	0.570575232510919	2	1	0	0
188	462.018991312096	2	464	1	0	1	1	a	a	0.504939451582686	2	1	0	0
189	464.003835934296	3.2	467.2	0	0	1	2	l	l	0.432121461793258	2	1	0	0
190	467.206263443417	2.4	469.6	0	0	1	2	l	a	0.557597064200991	2	1	0	0
191	469.608088379353	3	472.6	0	0	1	2	l	x	0	2	1	0	0
192	472.610440732368	2.8	475.4	0	0	1	2	l	x	0	2	1	0	0
193	475.412496765052	2.6	478	0	0	0	2	l	l	0.511178401648522	2	1	0	0
194	478.014472675368	2	480	0	0	0	1	a	x	0	2	1	0	0
195	480.015997980131	1.8	481.8	0	0	0	1	a	a	0.571684033390284	2	1	0	0
196	481.817362046904	2.2	484	0	0	0	2	l	a	0.634367536790478	2	1	0	0
197	484.019045278816	2.6	486.6	0	0	1	1	a	a	0.608516484936217	2	1	0	0
198	486.604333553801	2.8	489.4	0	0	0	1	a	a	0.839318900526223	2	1	0	0
199	489.406486594147	2	491.4	0	0	1	1	a	a	0.50928526237476	2	1	0	0
200	491.407982101335	3.2	494.6	0	0	0	2	l	l	0.907512306653871	2	1	0	0
201	494.610412259129	3	497.6	0	0	1	2	l	l	0.545156576580212	2	1	0	0
202	497.61269276688	2.2	499.8	0	0	0	1	a	a	0.558919745453068	2	1	0	0
203	499.814365735182	2.4	502.2	0	0	0	2	l	a	0.445078440716543	2	1	0	0
204	502.216195968464	1.8	504	0	0	1	2	l	x	0	2	1	0	0
1	0.00635448297157382	3	3	0	0	0	2	l	l	0.721399971766004	2	1	0	0
2	3.00856215220529	2.4	5.4	0	0	1	2	l	l	0.399152439998488	2	1	0	0
3	5.41044403461751	2.6	8	0	0	1	1	a	a	0.437283734736184	2	1	0	0
4	8.01236630929816	2	10	0	0	1	2	l	l	0.41120953215227	2	1	0	0
5	10.0138906208085	1.8	11.8	0	0	1	2	l	l	0.425759025924663	2	1	0	0
6	11.8152546875815	2.2	14	0	0	0	2	l	l	0.528384854462956	2	1	0	0
7	14.0169230207052	2.8	16.8	0	0	1	2	l	l	0.382737949106513	2	1	0	0
8	16.8190552027486	3.2	20	0	0	0	1	a	a	0.436501051762434	2	1	0	0
9	20.004808319906	3.2	23.2	0	0	0	2	l	l	0.514696179527846	2	1	0	0
10	23.2072378155324	1.8	25	0	0	1	2	l	l	0.456297236348519	2	1	0	0
11	25.0086101594097	2.6	27.6	0	0	1	1	a	a	0.494901981446901	2	1	0	0
12	27.6105873940624	2.2	29.8	0	0	0	1	a	a	0.549019675246882	2	1	0	0
13	29.8122693016369	2.8	32.6	0	0	1	2	l	l	0.507246123574532	2	1	0	0
14	32.6143869159766	2	34.6	0	0	1	2	l	a	0.609190580894619	2	1	0	0
15	34.6159069233929	2.4	37	0	0	1	1	a	l	0.407437490224083	2	1	0	0
16	37.0177305349916	3	40	0	0	0	1	a	a	0.397663554493874	2	1	0	0
17	40.0200110427422	2	42	1	1	0	2	l	a	0.41134229690374	2	1	0	0
18	42.0048520230162	1.8	43.8	1	0	1	1	a	l	0.658480736437923	2	1	0	0
19	43.8062203938835	2.8	46.6	1	0	1	2	l	l	0.617079323370717	2	1	0	0
20	46.6083492650851	2.4	49	1	0	0	1	a	a	0.390953140572492	2	1	0	0
21	49.0101722145153	3.2	52.2	1	0	1	2	l	l	0.373145447500747	2	1	0	0
22	52.2126023723101	3	55.2	1	0	1	1	a	l	0.402623857502022	2	1	0	0
23	55.2148812246398	2.6	57.8	1	0	1	1	a	a	0.552334158855047	2	1	0	0
24	57.8168637566391	2.2	60	1	0	0	1	a	a	0.414275702634313	2	1	0	0
25	60.0185632116745	2	62	1	0	1	2	l	l	0.492525128203397	2	1	0	0
26	62.0033773741309	2.8	64.8	1	0	1	2	l	l	0.379889963091728	2	1	0	0
27	64.8055072385851	2.4	67.2	1	0	0	1	a	a	0.385491907217784	2	1	0	0
28	67.2073285325946	2	69.2	1	0	1	2	l	l	0.399754682100365	2	1	0	0
29	69.2088548306099	1.8	71	1	0	1	2	l	l	0.334055333011975	2	1	0	0
30	71.0102162487096	2.2	73.2	1	0	1	1	a	a	0.532778341375206	2	1	0	0
31	73.21190577122	3.2	76.4	1	0	0	2	l	l	0.451112789358604	2	1	0	0
32	76.4143236789005	2.6	79	1	0	0	1	a	a	0.504717964866359	2	1	0	0
33	79.0162985959639	3	82	1	0	1	2	l	l	0.318764541787004	2	1	0	0
34	82.018579765883	2	84	1	0	1	2	l	l	0.388419353433164	2	1	0	0
35	84.003375387626	1.8	85.8	0	0	1	1	a	l	0.595627386859405	2	1	0	0
36	85.8047907724451	3.2	89	0	0	1	2	l	a	0.978192825645237	2	1	0	0
37	89.0072156328931	2	91	0	0	1	1	a	a	0.655824779240447	2	1	0	0
38	91.0087419309086	2.6	93.6	0	0	1	2	l	l	0.43017833740214	2	1	0	0
39	93.6107171790561	2.8	96.4	0	0	1	1	a	a	0.516133415902232	2	1	0	0
40	96.4128453880894	2.2	98.6	0	0	1	2	l	l	0.473864893398513	2	1	0	0
41	98.6145167009706	2.4	101	0	0	0	1	a	a	0.416312863521398	2	1	0	0
42	101.016351238347	3	104	0	0	1	2	l	l	0.406431656520908	2	1	0	0
43	104.018622475741	2	106	0	0	1	1	a	l	0.380227337858969	2	1	0	0
44	106.003414124474	3.2	109.2	0	0	1	1	a	a	0.507455699853153	2	1	0	0
45	109.205895931399	2.2	111.4	0	0	0	2	l	l	0.640772368616808	2	1	0	0
46	111.407565257775	1.8	113.2	0	0	0	1	a	a	0.447172225588247	2	1	0	0
47	113.208931973221	3	116.2	0	0	0	2	l	a	0.645836632053943	2	1	0	0
48	116.211212480972	2.4	118.6	0	0	0	2	l	l	0.467462387753358	2	1	0	0
49	118.613038741244	2.6	121.2	0	0	0	2	l	a	0.577522711288793	2	1	0	0
50	121.215015313728	2.8	124	0	0	1	1	a	l	0.45562778416047	2	1	0	0
51	124.017138887583	2	126	1	1	0	1	a	a	0.365442774327221	2	1	0	0
52	126.018661874757	2.2	128.2	1	0	1	1	a	l	0.555849941637234	2	1	0	0
53	128.203725012508	3.2	131.4	1	0	1	1	a	l	0.394800669691222	2	1	0	0
54	131.406087298048	2.4	133.8	1	0	1	2	l	l	0.528386840967869	2	1	0	0
55	133.807909254225	2.8	136.6	1	0	0	1	a	a	0.342479107504005	2	1	0	0
56	136.610041105185	2	138.6	1	0	0	2	l	l	0.38838889368958	2	1	0	0
57	138.611563099106	3	141.6	1	0	0	2	l	l	0.378829831584881	2	1	0	0
58	141.613841620352	1.8	143.4	1	0	0	2	l	l	0.360543059721749	2	1	0	0
59	143.415207342546	2.6	146	1	0	1	1	a	a	0.447240428926989	2	1	0	0
60	146.01718391503	3.2	149.2	1	0	1	2	l	l	0.533234244274809	2	1	0	0
61	149.219620363424	2.2	151.4	1	0	0	1	a	a	0.394790737166431	2	1	0	0
62	151.404613311331	3	154.4	1	0	0	2	l	l	0.529687670664771	2	1	0	0
63	154.406887859567	1.8	156.2	1	0	1	1	a	l	0.599330232196962	2	1	0	0
64	156.208260203444	2.6	158.8	1	0	1	2	l	a	0.629980017985417	2	1	0	0
65	158.810238100265	2	160.8	1	0	1	1	a	a	0.508218848860906	2	1	0	0
66	160.811753803587	2.8	163.6	1	0	0	1	a	a	0.490385331223933	2	1	0	0
67	163.613880357199	2.4	166	1	0	0	2	l	a	0.376438741722041	2	1	0	0
68	166.015737739383	2	168	1	0	0	1	a	a	0.366465162238683	2	1	0	0
69	168.017224307298	3	171	0	0	0	2	l	a	0.404917939703637	2	1	0	0
70	171.019512098901	2.8	173.8	0	0	1	1	a	l	0.522669679550972	2	1	0	0
71	173.804958632118	2	175.8	0	0	0	2	l	l	0.457233542376343	2	1	0	0
72	175.806475990861	1.8	177.6	0	0	0	2	l	l	0.495505547885386	2	1	0	0
73	177.607848003654	3.2	180.8	0	0	0	1	a	a	0.558245997762697	2	1	0	0
74	180.810301006257	2.6	183.4	0	0	1	1	a	l	0.539925124230194	2	1	0	0
75	183.41225208526	2.4	185.8	0	0	0	2	l	l	0.441658680935006	2	1	0	0
76	185.814076690111	2.2	188	0	0	1	1	a	a	0.375908344884692	2	1	0	0
77	188.015748002992	2.4	190.4	0	0	0	1	a	l	0.502230860594409	2	1	0	0
78	190.417619290711	1.8	192.2	0	0	1	1	a	a	0.396333258306186	2	1	0	0
79	192.218940316542	3	195.2	0	0	0	1	a	a	0.371149341050796	2	1	0	0
80	195.204543121487	2.6	197.8	0	0	0	2	l	a	0.417355447567161	2	1	0	0
81	197.806517707467	3.2	201	0	0	0	1	a	l	0.423283509598832	2	1	0	0
82	201.008951838271	2.8	203.8	0	0	0	2	l	l	0.39693252065058	2	1	0	0
83	203.81107971622	2	205.8	0	0	1	1	a	a	0.450710853178407	2	1	0	0
84	205.812602041226	2.2	208	0	0	0	1	a	l	0.393102870076746	2	1	0	0
85	208.014271698686	2	210	1	1	1	1	a	l	0.527577009092511	2	1	0	0
86	210.015792037187	2.6	212.6	1	0	0	2	l	l	0.397967158676238	2	1	0	0
87	212.617777217859	2.8	215.4	1	0	1	2	l	l	0.403984944517788	2	1	0	0
88	215.403173095199	3.2	218.6	1	0	0	1	a	a	0.322550158166223	2	1	0	0
89	218.60565059803	2	220.6	1	0	0	2	l	a	0.359951412313194	2	1	0	0
90	220.607170605446	2.4	223	1	0	0	2	l	l	0.406407156292289	2	1	0	0
91	223.00899620355	3	226	1	0	0	1	a	a	0.492722785451633	2	1	0	0
92	226.011274393711	2.2	228.2	1	0	0	1	a	a	0.386288495726376	2	1	0	0
93	228.212945706593	1.8	230	1	0	1	1	a	l	0.336757973077056	2	1	0	0
94	230.014315401796	1.8	231.8	1	0	0	1	a	a	0.495419797085788	2	1	0	0
95	231.815682117243	2.6	234.4	1	0	0	2	l	l	0.309959689417383	2	1	0	0
96	234.4176613384	2.8	237.2	1	0	0	1	a	a	0.387947558493352	2	1	0	0
97	237.203070790191	2.2	239.4	1	0	1	1	a	a	0.482426398904181	2	1	0	0
98	239.404781502088	2.4	241.8	1	0	0	1	a	a	0.43270219201645	2	1	0	0
99	241.80660776236	3	244.8	1	0	0	1	a	a	0.35886280756813	2	1	0	0
100	244.808898864804	3.2	248	1	0	0	1	a	a	0.348449879393456	2	1	0	0
101	248.011319090074	2	250	1	0	1	2	l	l	0.338136276469413	2	1	0	0
102	250.012837773154	2	252	1	0	1	2	l	l	0.392537378317456	2	1	0	0
103	252.01436175358	2.4	254.4	0	0	0	2	l	a	0.343035659990619	2	1	0	0
104	254.416182054337	2	256.4	0	0	1	2	l	l	0.309140587185311	2	1	0	0
105	256.417706034763	2.6	259	0	0	1	1	a	l	0.395853186262229	2	1	0	0
106	259.019678965321	2.2	261.2	0	0	0	1	a	a	0.505633743675617	2	1	0	0
107	261.204684163343	2.8	264	0	0	0	1	a	a	0.368686737007238	2	1	0	0
108	264.00684680513	1.8	265.8	0	0	1	1	a	a	0.486394442660412	2	1	0	0
109	265.80817014855	3.2	269	0	0	0	1	a	a	0.412983481125821	2	1	0	0
110	269.010605934776	3	272	0	0	1	1	a	a	0.554596125892203	2	1	0	0
111	272.012915246849	3	275	0	0	0	1	a	a	0.39237845791672	2	1	0	0
112	275.015161321846	2.2	277.2	0	0	1	1	a	a	0.429928037770878	2	1	0	0
113	277.216832303643	3.2	280.4	0	0	1	1	a	a	0.420289515465811	2	1	0	0
114	280.419268089869	1.8	282.2	0	0	0	1	a	a	0.377900809409084	2	1	0	0
115	282.203955778173	2	284.2	0	0	1	1	a	a	0.36913171412948	2	1	0	0
116	284.205480420768	2.8	287	0	0	1	2	l	l	0.479602250949256	2	1	0	0
117	287.007604656791	2.4	289.4	0	0	0	1	a	a	0.645360864104077	2	1	0	0
118	289.409431248147	2.6	292	0	0	0	2	l	a	0.403584663758465	2	1	0	0
119	292.011403185453	2	294	1	1	1	2	l	l	0.321550615062506	2	1	0	0
120	294.012922861785	3	297	1	0	0	2	l	a	0.375996082189204	2	1	0	0
121	297.015218268323	1.8	298.8	1	0	0	2	l	l	0.429829374688779	2	1	0	0
122	298.816579686423	2.6	301.4	1	0	0	2	l	a	0.452444409883128	2	1	0	0
123	301.418548643971	2.8	304.2	1	0	0	1	a	a	0.378380219284509	2	1	0	0
124	304.203997825862	2	306.2	1	0	0	2	l	a	0.384963165801082	2	1	0	0
125	306.205509887259	2.2	308.4	1	0	0	1	a	l	0.567408089949595	2	1	0	0
126	308.407194774591	3.2	311.6	1	0	0	1	a	a	0.493712727114598	2	1	0	0
127	311.609622614796	2.4	314	1	0	0	1	a	a	0.347127860309683	2	1	0	0
128	314.011450199405	2	316	1	0	0	1	a	a	0.369351885101423	2	1	0	0
129	316.012965240558	2.8	318.8	1	0	1	2	l	l	0.407922197446169	2	1	0	0
130	318.815098415854	1.8	320.6	1	0	1	1	a	a	0.517607402618978	2	1	0	0
131	320.616476719247	3.2	323.8	1	0	1	2	l	a	0.420283887034884	2	1	0	0
132	323.818897606684	3	326.8	1	0	0	1	a	a	0.441727546442053	2	1	0	0
133	326.804492796694	2.4	329.2	1	0	1	1	a	l	0.400201976811786	2	1	0	0
134	329.206325016481	2.6	331.8	1	0	1	1	a	l	0.406334648859684	2	1	0	0
135	331.808296291618	2.2	334	1	0	0	1	a	a	0.388454779439144	2	1	0	0
136	334.009969591004	2	336	1	0	0	1	a	a	0.474607515187699	2	1	0	0
137	336.011492247094	1.8	337.8	0	0	1	2	l	l	0.4091631009087	2	1	0	0
138	337.812861611214	2.2	340	0	0	0	1	a	a	0.359817654309154	2	1	0	0
139	340.014532924095	2.6	342.6	0	0	1	2	l	x	0	2	1	0	0
140	342.616540618491	3.2	345.8	0	0	1	1	a	a	0.532101605335356	2	1	0	0
141	345.818942303047	2	347.8	0	0	0	2	l	l	0.289667540747359	2	1	0	0
142	347.803823344506	2.4	350.2	0	0	0	1	a	a	0.360630134857956	2	1	0	0
143	350.205610205761	3	353.2	0	0	0	2	l	a	0.375128310584387	2	1	0	0
144	353.20788342966	2.8	356	0	0	1	2	l	l	0.38871302509051	2	1	0	0
145	356.010014949535	2.8	358.8	0	0	1	2	l	l	0.39440667953113	2	1	0	0
146	358.81214481399	3	361.8	0	0	0	2	l	l	0.408151307690559	2	1	0	0
147	361.814435916434	1.8	363.6	0	0	0	2	l	l	0.421857199002261	2	1	0	0
148	363.615793030439	2.6	366.2	0	0	1	2	l	l	0.420510679690096	2	1	0	0
149	366.217768278587	2.4	368.6	0	0	1	2	l	l	0.370630201074846	2	1	0	0
150	368.61962400535	2	370.6	0	0	1	2	l	l	0.344570897278572	2	1	0	0
151	370.604437836722	3.2	373.8	0	0	0	2	l	l	0.49577140847282	2	1	0	0
152	373.806878920294	2.2	376	0	0	0	1	a	a	0.453273775724256	2	1	0	0
153	376.008534341135	2	378	1	1	0	1	a	a	0.419694557215507	2	1	0	0
154	378.010055672888	2.2	380.2	1	0	1	2	l	l	0.394104399685602	2	1	0	0
155	380.211726323601	3	383.2	1	0	0	2	l	l	0.520444131772365	2	1	0	0
156	383.214006831352	2.8	386	1	0	0	2	l	l	0.534294706865694	2	1	0	0
157	386.016139675563	2.6	388.6	1	0	1	2	l	a	0.420089540628169	2	1	0	0
158	388.618111943953	2.4	391	1	0	0	1	a	l	0.4260699139586	2	1	0	0
159	391.0032462648	2	393	1	0	0	1	a	a	0.58488370560076	2	1	0	0
160	393.004782826425	3.2	396.2	1	0	1	1	a	l	0.463281456876985	2	1	0	0
161	396.207209342294	1.8	398	1	0	1	2	l	a	0.588937831240628	2	1	0	0
162	398.00857837533	2	400	1	0	0	2	l	l	0.459622645734044	2	1	0	0
163	400.010102024672	1.8	401.8	1	0	1	2	l	l	0.353973356571942	2	1	0	0
164	401.811471388791	2.2	404	1	0	0	2	l	l	0.384521830604854	2	1	0	0
165	404.013159586965	2.4	406.4	1	0	1	2	l	l	0.526951922182661	2	1	0	0
166	406.414967968692	3	409.4	1	0	0	1	a	a	0.357122629180139	2	1	0	0
167	409.417269334745	3.2	412.6	1	0	1	2	l	l	0.402942691556063	2	1	0	0
168	412.619675323396	2.6	415.2	1	0	0	2	l	a	0.45630981754698	2	1	0	0
169	415.204980814758	2.8	418	1	0	1	1	a	l	0.390990221999346	2	1	0	0
170	418.007113658969	2	420	1	0	0	2	l	a	0.380772302399919	2	1	0	0
171	420.00861810543	3.2	423.2	0	0	0	2	l	l	0.523225238785471	2	1	0	0
172	423.211057864665	3	426.2	0	0	1	2	l	l	0.392655906449818	2	1	0	0
173	426.213336385911	2.6	428.8	0	0	1	2	l	l	0.44650773966282	2	1	0	0
174	428.815312627311	1.8	430.6	0	0	1	1	a	l	0.412443151763227	2	1	0	0
175	430.616687950946	2	432.6	0	0	1	2	l	l	0.402994009602253	2	1	0	0
176	432.618200012342	2.4	435	0	0	1	1	a	l	0.409481272794437	2	1	0	0
177	435.003303542361	2.8	437.8	0	0	1	2	l	l	0.408427762971087	2	1	0	0
178	437.805473468	2.2	440	0	0	0	1	a	a	0.374204254670758	2	1	0	0
179	440.007164645931	2.6	442.6	0	0	1	2	l	l	0.404576923010609	2	1	0	0
180	442.609120360113	1.8	444.4	0	0	1	2	l	l	0.394471240944085	2	1	0	0
181	444.410493366159	3	447.4	0	0	1	2	l	l	0.369058875612382	2	1	0	0
182	447.41277155632	3.2	450.6	0	0	1	2	l	l	0.366715461869944	2	1	0	0
183	450.615202376283	2	452.6	0	0	0	2	l	a	0.55636941269745	2	1	0	0
184	452.616726025625	2.4	455	0	0	1	2	l	l	0.370913940206947	2	1	0	0
185	455.01854301554	2.2	457.2	0	0	1	2	l	l	0.336899014932669	2	1	0	0
186	457.203489611664	2.8	460	0	0	0	2	l	l	0.31998359369436	2	1	0	0
187	460.022347503717	2	462	1	1	1	1	a	a	0.485087984532584	2	1	0	0
188	462.007191463749	3.2	465.2	1	0	0	1	a	l	0.508214875850854	2	1	0	0
189	465.209622283712	3	468.2	1	0	1	2	l	l	0.321779725306897	2	1	0	0
190	468.211902129294	2.8	471	1	0	0	1	a	a	0.551519360717066	2	1	0	0
191	471.014030007243	2.4	473.4	1	0	0	2	l	l	0.429245673300329	2	1	0	0
192	473.415848321495	1.8	475.2	1	0	1	1	a	l	0.563448985466039	2	1	0	0
193	475.217224969467	2	477.2	1	0	0	2	l	a	0.402231191678538	2	1	0	0
194	477.218741997125	2.2	479.4	1	0	0	2	l	l	0.368656277264108	2	1	0	0
195	479.403774012965	2.6	482	1	0	0	1	a	a	0.487566811699935	2	1	0	0
196	482.005712510769	2.6	484.6	1	0	0	1	a	a	0.421602595276909	2	1	0	0
197	484.60769040759	2.2	486.8	1	0	1	1	a	a	0.523563275721017	2	1	0	0
198	486.80937032866	3.2	490	1	0	1	2	l	l	0.449775209318886	2	1	0	0
199	490.011788898509	1.8	491.8	1	0	0	1	a	a	0.375530577848622	2	1	0	0
200	491.81319335755	2.8	494.6	1	0	1	1	a	a	0.517935175945468	2	1	0	0
201	494.615287464914	2	496.6	1	0	1	1	a	l	0.683992095935764	2	1	0	0
202	496.616823364371	3	499.6	1	0	1	1	a	a	0.546297170131538	2	1	0	0
203	499.619099568027	2.4	502	1	0	0	1	a	a	0.415848352433159	2	1	0	0
204	502.004231571285	2	504	1	0	1	1	a	a	0.510890035930061	2	1	0	0
1	0.0107890926465188	2	2	1	1	1	2	l	l	0.400536965663832	2	1	0	0
2	2.01227036321507	3	5	1	0	0	2	l	l	0.423017580686064	2	1	0	0
3	5.01454458036642	2	7	1	0	0	1	a	a	0.428798641347385	2	1	0	0
4	7.01607021621339	1.8	8.8	1	0	0	2	l	a	0.659147471626966	2	1	0	0
5	8.8174356073232	2.2	11	1	0	1	2	l	l	0.433935081133313	2	1	0	0
6	11.019118177066	2.8	13.8	1	0	0	2	l	a	0.448126010751366	2	1	0	0
7	13.804555108843	2.6	16.4	1	0	1	2	l	l	0.318587012347052	2	1	0	0
8	16.4065353232531	2.4	18.8	1	0	1	2	l	l	0.364693793612787	2	1	0	0
9	18.8083562861784	3.2	22	1	0	1	1	a	a	0.450847853697724	2	1	0	0
10	22.010792072404	2.4	24.4	1	0	1	2	l	l	0.464450446749197	2	1	0	0
11	24.4126352179683	1.8	26.2	1	0	0	2	l	a	0.430609340663523	2	1	0	0
12	26.2139814061961	3	29.2	1	0	0	2	l	a	0.517136863690212	2	1	0	0
13	29.2162605896101	2.2	31.4	1	0	1	2	l	l	0.402813831489311	2	1	0	0
14	31.4179405106797	2.8	34.2	1	0	0	2	l	l	0.505141022107637	2	1	0	0
15	34.2033459894606	3.2	37.4	1	0	0	1	a	a	0.455946549888722	2	1	0	0
16	37.4058268031331	2	39.4	1	0	0	2	l	l	0.477140902917199	2	1	0	0
17	39.4073494592226	2.6	42	1	0	1	2	l	l	0.427638191337792	2	1	0	0
18	42.0093127883401	2	44	1	0	0	2	l	l	0.417655672581986	2	1	0	0
19	44.010834120093	2.2	46.2	0	0	0	1	a	l	0.352166561940066	2	1	0	0
20	46.2125064262268	3	49.2	0	0	1	2	l	l	0.382340579778884	2	1	0	0
21	49.2147952110818	2	51.2	0	0	0	1	a	a	0.316192280558425	2	1	0	0
22	51.2163231645181	2.4	53.6	0	0	0	2	l	a	0.434545269255068	2	1	0	0
23	53.6181451206958	2.8	56.4	0	0	0	2	l	l	0.440669333114329	2	1	0	0
24	56.4035423223722	3.2	59.6	0	0	0	2	l	l	0.359323608404793	2	1	0	0
25	59.6060175076141	1.8	61.4	0	0	0	1	a	l	0.380811964173972	2	1	0	0
26	61.4074027637739	2.6	64	0	0	0	2	l	l	0.411493202958809	2	1	0	0
27	64.009355829282	2.6	66.6	0	0	1	2	l	l	0.433479509317749	2	1	0	0
28	66.6113333950188	3	69.6	0	0	1	1	a	a	0.495309477732008	2	1	0	0
29	69.6136125784328	2.8	72.4	0	0	1	2	l	l	0.485233593240991	2	1	0	0
30	72.4157470780651	2.4	74.8	0	0	0	1	a	a	0.411158145780973	2	1	0	0
31	74.8175650612329	3.2	78	0	0	0	2	l	l	0.529183692235165	2	1	0	0
32	78.0033221514004	2.2	80.2	0	0	1	1	a	a	0.591380170823868	2	1	0	0
33	80.2049934642819	2	82.2	0	0	0	1	a	l	0.589633701836192	2	1	0	0
34	82.2065899521408	1.8	84	0	0	0	1	a	l	0.564032618528927	2	1	0	0
35	84.0078391327074	2	86	1	1	0	2	l	l	0.506827233776221	2	1	0	0
36	86.0094001945608	2.4	88.4	1	0	0	2	l	a	0.553233315130001	2	1	0	0
37	88.4112238061593	1.8	90.2	1	0	1	1	a	l	0.431464862153916	2	1	0	0
38	90.2125935013632	2.6	92.8	1	0	1	2	l	l	0.365890000712625	2	1	0	0
39	92.8145704049316	3.2	96	1	0	1	1	a	a	0.515896622395758	2	1	0	0
40	96.0170204277765	2.8	98.8	1	0	0	1	a	l	0.369394526633187	2	1	0	0
41	98.8191320826013	3	101.8	1	0	1	1	a	a	0.511352823271409	2	1	0	0
42	101.804734556462	2.2	104	1	0	1	1	a	a	0.453729941382335	2	1	0	0
43	104.00640719368	2	106	1	0	1	1	a	a	0.388087207686567	2	1	0	0
44	106.00792355917	1.8	107.8	1	0	0	1	a	a	0.458450870537035	2	1	0	0
45	107.809329011464	3	110.8	1	0	0	2	l	l	0.392963746400255	2	1	0	0
46	110.81157177562	3.2	114	1	0	1	2	l	l	0.910842291484187	2	1	0	0
47	114.014002926667	2.2	116.2	1	0	1	2	l	l	0.372424940024757	2	1	0	0
48	116.215677219306	2.8	119	1	0	0	1	a	a	0.370848317215859	2	1	0	0
49	119.017803441834	2.6	121.6	1	0	0	2	l	l	0.440562392928314	2	1	0	0
50	121.603059601655	2	123.6	1	0	1	1	a	l	0.455108906943224	2	1	0	0
51	123.604622318929	2.4	126	1	0	0	2	l	l	0.477727252979093	2	1	0	0
52	126.006450565706	2	128	1	0	0	2	l	l	0.371778001560415	2	1	0	0
53	128.00796560686	1.8	129.8	0	0	1	2	l	l	0.434188029437792	2	1	0	0
54	129.80934059941	3.2	133	0	0	1	1	a	a	0.456879213990305	2	1	0	0
55	133.011810487305	2.2	135.2	0	0	1	2	l	l	0.518329759948301	2	1	0	0
56	135.213439752497	3	138.2	0	0	0	1	a	l	0.404671875840904	2	1	0	0
57	138.215720591332	2	140.2	0	0	1	1	a	l	0.634348936343486	2	1	0	0
58	140.217281322101	2.4	142.6	0	0	0	2	l	a	0.448777915478331	2	1	0	0
59	142.619063879263	2.6	145.2	0	0	1	2	l	x	0	2	1	0	0
60	145.204366721951	2.8	148	0	0	0	2	l	l	0.421679669562309	2	1	0	0
61	148.006489964722	3.2	151.2	0	0	0	2	l	l	0.355622749572376	2	1	0	0
62	151.208923764443	1.8	153	0	0	0	1	a	a	0.393303438756902	2	1	0	0
63	153.010289155552	2.4	155.4	0	0	0	2	l	l	0.471820380334066	2	1	0	0
64	155.41211905775	2.6	158	0	0	0	2	l	l	0.413837278869778	2	1	0	0
65	158.01412311022	2	160	0	0	0	1	a	a	0.387878293576705	2	1	0	0
66	160.01561166464	2.8	162.8	0	0	1	2	l	l	0.37027587268949	2	1	0	0
67	162.81773954259	2.2	165	0	0	0	1	a	a	0.296175925000625	2	1	0	0
68	165.019412179808	3	168	0	0	0	1	a	a	0.454439785838986	2	1	0	0
69	168.02169202539	2	170	1	1	0	1	a	l	0.372123984516293	2	1	0	0
70	170.006533667832	2.8	172.8	1	0	0	1	a	a	0.451323952731855	2	1	0	0
71	172.808660221445	2.6	175.4	1	0	1	2	l	l	0.393137565588404	2	1	0	0
72	175.410686456554	2.2	177.6	1	0	1	2	l	l	0.375046464469051	2	1	0	0
73	177.612333931375	2	179.6	1	0	1	1	a	a	0.541324548683406	2	1	0	0
74	179.6138307629	3.2	182.8	1	0	1	1	a	a	0.475826498769038	2	1	0	0
75	182.816314887414	3	185.8	1	0	1	2	l	l	0.473440375169048	2	1	0	0
76	185.818546725792	1.8	187.6	1	0	1	2	l	l	0.439195677482076	2	1	0	0
77	187.603184751471	2.4	190	1	0	0	2	l	l	0.486435097687263	2	1	0	0
78	190.005059681115	3	193	1	0	0	2	l	l	0.412545388445324	2	1	0	0
79	193.007335222604	2.6	195.6	1	0	1	1	a	a	0.690312424380863	2	1	0	0
80	195.609316430266	2.8	198.4	1	0	1	1	a	a	0.480168005467021	2	1	0	0
81	198.411441659542	1.8	200.2	1	0	0	2	l	l	0.422123653432209	2	1	0	0
82	200.212810030409	3.2	203.4	1	0	0	2	l	a	0.43674399921656	2	1	0	0
83	203.415239526035	2	205.4	1	0	1	1	a	a	0.474191936230909	2	1	0	0
84	205.416762844293	2.4	207.8	1	0	0	2	l	l	0.456724928768381	2	1	0	0
85	207.818591753239	2.2	210	1	0	0	2	l	l	0.470806269526292	2	1	0	0
86	210.003542322372	2	212	1	0	1	1	a	a	0.437979274247937	2	1	0	0
87	212.005101066636	1.8	213.8	0	0	1	1	a	a	0.412320582295251	2	1	0	0
88	213.806521748802	2.8	216.6	0	0	1	1	a	a	0.554775174101451	2	1	0	0
89	216.608597646537	2.6	219.2	0	0	1	1	a	a	0.528817513144986	2	1	0	0
90	219.210572894684	2	221.2	0	0	0	2	l	l	0.366761414243229	2	1	0	0
91	221.212094557522	3	224.2	0	0	0	2	l	l	0.381354280041705	2	1	0	0
92	224.214372747683	2.4	226.6	0	0	0	1	a	l	0.379065826271017	2	1	0	0
93	226.616195366029	2.2	228.8	0	0	0	2	l	a	0.425162012843884	2	1	0	0
94	228.817872307341	3.2	232	0	0	1	1	a	l	0.415351657855354	2	1	0	0
95	232.003709188793	2.4	234.4	0	0	1	2	l	l	0.325448069565027	2	1	0	0
96	234.405450691518	1.8	236.2	0	0	1	1	a	l	0.387719373175514	2	1	0	0
97	236.206813433954	3.2	239.4	0	0	0	2	l	a	0.482352829892989	2	1	0	0
98	239.409246571507	3	242.4	0	0	1	2	l	l	0.687813732163704	2	1	0	0
99	242.411526086005	2	244.4	0	0	1	1	a	a	0.549693032119194	2	1	0	0
100	244.413047417758	2.6	247	0	0	1	1	a	a	0.676123812352216	2	1	0	0
101	247.015025314578	2.2	249.2	0	0	0	1	a	a	0.410240049382082	2	1	0	0
102	249.21669662746	2.8	252	0	0	1	2	l	l	0.416578986866625	2	1	0	0
103	252.018822518904	2	254	1	1	1	1	a	l	0.358333666741601	2	1	0	0
104	254.003707864456	2.6	256.6	1	0	0	1	a	a	0.565401320480305	2	1	0	0
105	256.605643713588	3	259.6	1	0	0	2	l	l	0.515569180153761	2	1	0	0
106	259.607920910497	3.2	262.8	1	0	0	2	l	l	0.408963719913572	2	1	0	0
107	262.810354710218	2.2	265	1	0	1	1	a	a	0.390742502715511	2	1	0	0
108	265.012028340688	1.8	266.8	1	0	1	2	l	l	0.516841205528181	2	1	0	0
109	266.813398035892	2.8	269.6	1	0	0	1	a	a	0.419589535208615	2	1	0	0
110	269.61552425842	2.4	272	1	0	0	1	a	l	0.505362848500226	2	1	0	0
111	272.017376343257	2	274	1	0	0	1	a	l	0.543681536877102	2	1	0	0
112	274.018870195024	2.8	276.8	1	0	1	2	l	a	0.565928075392094	2	1	0	0
113	276.804319045831	1.8	278.6	1	0	0	2	l	l	0.484562154547348	2	1	0	0
114	278.605683112604	3.2	281.8	1	0	0	2	l	l	0.339118534870977	2	1	0	0
115	281.808119560998	2.2	284	1	0	0	1	a	a	0.440629271929993	2	1	0	0
116	284.009791867132	2.4	286.4	1	0	0	2	l	a	0.439016560946584	2	1	0	0
117	286.411616140898	2.6	289	1	0	1	2	l	l	0.325120958406842	2	1	0	0
118	289.013588409289	2	291	1	0	0	1	a	a	0.307184473593225	2	1	0	0
119	291.015109741042	3	294	1	0	0	2	l	a	0.401713969882167	2	1	0	0
120	294.017394883971	2	296	1	0	0	1	a	l	0.423245035509808	2	1	0	0
121	296.018911249461	2.4	298.4	0	0	0	2	l	a	0.453747157759153	2	1	0	0
122	298.404065766442	2.6	301	0	0	1	1	a	l	0.388533509145418	2	1	0	0
123	301.006030419896	2.8	303.8	0	0	1	1	a	a	0.522544130325514	2	1	0	0
124	303.808157304593	2	305.8	0	0	0	2	l	l	0.384388997527367	2	1	0	0
125	305.809685920198	1.8	307.6	0	0	0	1	a	a	0.638888762458009	2	1	0	0
126	307.611048000466	2.2	309.8	0	0	0	1	a	l	0.805441315447752	2	1	0	0
127	309.812723617441	3.2	313	0	0	0	2	l	l	0.507815520018085	2	1	0	0
128	313.015150464394	3	316	0	0	1	1	a	a	0.513398261262864	2	1	0	0
129	316.017434614071	2.6	318.6	0	0	0	2	l	a	0.671055906989295	2	1	0	0
130	318.619407544629	3.2	321.8	0	0	1	1	a	a	0.717053761563875	2	1	0	0
131	321.805160661786	3	324.8	0	0	1	2	l	l	0.347215198204594	2	1	0	0
132	324.807444480379	2	326.8	0	0	0	1	a	a	0.392974010009766	2	1	0	0
133	326.808961508038	2.2	329	0	0	0	2	l	l	0.519490209957894	2	1	0	0
134	329.010635800676	2.4	331.4	0	0	0	1	a	a	0.605728365421783	2	1	0	0
135	331.412458087938	2.8	334.2	0	0	1	1	a	l	0.491883418759244	2	1	0	0
136	334.214584310467	1.8	336	0	0	0	1	a	a	0.609816261646756	2	1	0	0
137	336.015954998923	2	338	1	1	0	1	a	a	0.440303816192682	2	1	0	0
138	338.017475006339	2.2	340.2	1	0	0	1	a	a	0.366793198323649	2	1	0	0
139	340.219147312473	2	342.2	1	0	1	2	l	l	0.333195439101019	2	1	0	0
140	342.203989617084	2.6	344.8	1	0	0	2	l	a	0.476238698558518	2	1	0	0
141	344.805983737029	2.8	347.6	1	0	1	1	a	l	0.306263728521571	2	1	0	0
142	347.608094067517	3	350.6	1	0	0	1	a	a	0.288011389412077	2	1	0	0
143	350.61037159551	3.2	353.8	1	0	0	1	a	a	0.341817864094082	2	1	0	0
144	353.812809699325	2.4	356.2	1	0	1	2	l	l	0.435308418262593	2	1	0	0
145	356.214628675745	1.8	358	1	0	1	2	l	l	0.385477933356924	2	1	0	0
146	358.015995060107	2.6	360.6	1	0	1	1	a	a	0.560059277426262	2	1	0	0
147	360.617973288012	2.2	362.8	1	0	1	1	a	l	0.374118766629636	2	1	0	0
148	362.802864924164	2.4	365.2	1	0	1	2	l	l	0.533267615449859	2	1	0	0
149	365.204788854266	3.2	368.4	1	0	1	2	l	l	0.55524067844226	2	1	0	0
150	368.407223316155	2.8	371.2	1	0	0	1	a	a	0.352790986681157	2	1	0	0
151	371.209349869767	1.8	373	1	0	0	1	a	a	0.3986355492857	2	1	0	0
152	373.010723206897	2	375	1	0	1	1	a	l	0.357309954493303	2	1	0	0
153	375.012236923714	3	378	1	0	1	2	l	l	0.363787616244736	2	1	0	0
154	378.014557492649	2	380	1	0	1	1	a	l	0.329490938343042	2	1	0	0
155	380.016038432133	2.6	382.6	0	0	0	1	a	a	0.463844562721533	2	1	0	0
156	382.61801599787	2.8	385.4	0	0	1	2	l	l	0.341768863636844	2	1	0	0
157	385.403425449661	3.2	388.6	0	0	1	2	l	l	0.324396546246589	2	1	0	0
158	388.605897324061	3	391.6	0	0	1	2	l	l	0.321823360091003	2	1	0	0
159	391.608176507475	2	393.6	0	0	1	2	l	l	0.407545024252613	2	1	0	0
160	393.60969883248	1.8	395.4	0	0	1	2	l	l	0.350097285888751	2	1	0	0
161	395.411076473704	2.2	397.6	0	0	1	2	l	l	0.58064542883767	2	1	0	0
162	397.612739178397	2.4	400	0	0	1	1	a	l	0.314931180961594	2	1	0	0
163	400.014561796743	2.8	402.8	0	0	1	2	l	l	0.345180023822195	2	1	0	0
164	402.816698613965	2.4	405.2	0	0	1	1	a	l	0.391141459138453	2	1	0	0
165	405.218514610628	3.2	408.4	0	0	1	2	l	a	0.56517717649831	2	1	0	0
166	408.404308120053	3	411.4	0	0	0	2	l	a	0.443234242166	2	1	0	0
167	411.406550553125	2.2	413.6	0	0	0	1	a	l	0.521016839057665	2	1	0	0
168	413.608224845763	2.6	416.2	0	0	0	1	a	a	0.53541833820691	2	1	0	0
169	416.210192147891	2	418.2	0	0	0	1	a	a	0.381337063664887	2	1	0	0
170	418.211723081085	1.8	420	0	0	0	1	a	a	0.451737807942209	2	1	0	0
171	420.013087147858	2	422	1	1	1	1	a	l	0.370404995514946	2	1	0	0
172	422.014622054062	3	425	1	0	0	2	l	a	0.408919354635145	2	1	0	0
173	425.016885345436	2.6	427.6	1	0	1	1	a	l	0.342646567767133	2	1	0	0
174	427.618862580088	2.8	430.4	1	0	1	1	a	a	0.612563266990492	2	1	0	0
175	430.404316397158	1.8	432.2	1	0	1	1	a	a	0.411003529473874	2	1	0	0
176	432.20567880851	2.2	434.4	1	0	1	1	a	a	0.353796489300294	2	1	0	0
177	434.407353101149	3.2	437.6	1	0	1	1	a	a	0.384149292589882	2	1	0	0
178	437.609828617474	2.4	440	1	0	1	1	a	a	0.365586396530489	2	1	0	0
179	440.011606870542	2	442	1	0	1	1	a	a	0.371820049249436	2	1	0	0
180	442.013130850968	2.8	444.8	1	0	0	2	l	l	0.434249280008771	2	1	0	0
181	444.815254755907	3.2	448	1	0	1	1	a	l	0.496098782389254	2	1	0	0
182	448.01769352189	2.6	450.6	1	0	0	2	l	l	0.429553513250994	2	1	0	0
183	450.619675060637	3	453.6	1	0	1	2	l	a	0.411611400006677	2	1	0	0
184	453.605267933057	1.8	455.4	1	0	0	1	a	l	0.481978373698894	2	1	0	0
185	455.40663597284	2	457.4	1	0	1	1	a	a	0.360484058413931	2	1	0	0
186	457.408154987004	2.4	459.8	1	0	1	1	a	l	0.39891895733399	2	1	0	0
187	459.809977274266	2.2	462	1	0	0	2	l	a	0.317096802506057	2	1	0	0
188	462.011650904736	2	464	1	0	0	2	l	l	0.347471126266555	2	1	0	0
189	464.013170912152	2.2	466.2	0	0	1	1	a	a	0.481841635937599	2	1	0	0
190	466.214844211539	1.8	468	0	0	1	2	l	l	0.432211788037421	2	1	0	0
191	468.016209933733	2	470	0	0	1	1	a	a	0.495001238371515	2	1	0	0
192	470.017731927654	3	473	0	0	0	1	a	a	0.349257656438112	2	1	0	0
193	473.003291360573	2.8	475.8	0	0	1	2	l	l	0.467627861511573	2	1	0	0
194	475.805452346939	2.4	478.2	0	0	0	1	a	a	0.369543183424867	2	1	0	0
195	478.207283573473	2.6	480.8	0	0	1	1	a	l	0.359591786580495	2	1	0	0
196	480.809314774845	3.2	484	0	0	0	1	a	a	0.397613823542997	2	1	0	0
197	484.011694938931	2.8	486.8	0	0	1	2	l	a	0.72327251549541	2	1	0	0
198	486.813823479048	2.4	489.2	0	0	1	1	a	l	0.353141604815391	2	1	0	0
199	489.215652719077	2.6	491.8	0	0	1	1	a	a	0.447179772198524	2	1	0	0
200	491.817654785043	1.8	493.6	0	0	0	2	l	l	0.437259166181775	2	1	0	0
201	493.618989716409	3	496.6	0	0	1	2	l	l	0.955831001513616	2	1	0	0
202	496.604594838943	3.2	499.8	0	0	0	2	l	l	0.39419239974859	2	1	0	0
203	499.807053801061	2.2	502	0	0	0	1	a	a	0.399883736600259	2	1	0	0
204	502.008698627208	2	504	0	0	1	2	l	l	0.454083539274052	2	1	0	0
1	0.0263892356351789	2.8	2.8	0	0	1	1	a	x	0	3	1	0	0
2	2.8117961353837	2.2	5	0	0	0	1	a	a	0.482509254630713	3	1	0	0
3	5.01343763982004	3	8	0	0	0	1	a	a	0.384874835348455	3	1	0	0
4	8.01569462565021	3.2	11.2	0	0	0	1	a	a	0.326563684507164	3	1	0	0
5	11.2181111929922	2.6	13.8	0	0	1	1	a	l	0.308193932156428	3	1	0	0
6	13.8033830112945	1.8	15.6	0	0	1	2	l	l	0.46697621264957	3	1	0	0
7	15.6047437582156	2	17.6	0	0	1	1	a	a	0.457583748075194	3	1	0	0
8	17.6062495190417	2.4	20	0	0	1	1	a	l	0.407921782772064	3	1	0	0
9	20.0080598752857	3.2	23.2	0	0	1	1	a	a	0.565983628885988	3	1	0	0
10	23.2104718074806	2.2	25.4	0	0	1	2	l	l	0.395588648088051	3	1	0	0
11	25.4121288727692	2.8	28.2	0	0	1	1	a	a	0.401894104319581	3	1	0	0
12	28.2142448176774	3	31.2	0	0	0	2	l	a	0.423748163384516	3	1	0	0
13	31.2165071008185	2.6	33.8	0	0	1	2	l	l	0.485381059689644	3	1	0	0
14	33.8184624709684	1.8	35.6	0	0	1	1	a	a	0.435450586905063	3	1	0	0
15	35.6030909969913	2	37.6	0	0	0	1	a	a	0.394686780786287	3	1	0	0
16	37.6046444336225	2.4	40	0	0	1	2	l	l	0.449288158087256	3	1	0	0
17	40.0231310579102	2	42	1	1	0	1	a	a	0.406713333561129	3	1	0	0
18	42.0079575709551	2.8	44.8	1	0	1	2	l	l	0.701907347598535	3	1	0	0
19	44.8100662320594	1.8	46.6	1	0	0	2	l	l	0.579662280720186	3	1	0	0
20	46.611425323571	2.6	49.2	1	0	0	1	a	a	0.418301533798513	3	1	0	0
21	49.2133849977863	2.2	51.4	1	0	0	1	a	a	0.352241409312228	3	1	0	0
22	51.4150453738948	3	54.4	1	0	0	1	a	a	0.38256421423921	3	1	0	0
23	54.4173033529705	2	56.4	1	0	0	1	a	a	0.396277960762745	3	1	0	0
24	56.4188101070431	3.2	59.6	1	0	0	2	l	a	0.41872531872832	3	1	0	0
25	59.6045444468655	2.4	62	1	0	1	1	a	a	0.656874239401077	3	1	0	0
26	62.0063594382573	3.2	65.2	1	0	0	1	a	a	0.383017134381589	3	1	0	0
27	65.2087630934029	2.8	68	1	0	1	2	l	a	0.532814512212099	3	1	0	0
28	68.0108704301792	2.4	70.4	1	0	1	1	a	l	0.562409930037575	3	1	0	0
29	70.4126817796696	2.6	73	1	0	0	2	l	l	0.656775245889548	3	1	0	0
30	73.014638805229	1.8	74.8	1	0	0	1	a	a	0.430674398319752	3	1	0	0
31	74.8159978967396	3	77.8	1	0	0	2	l	l	0.589270279660923	3	1	0	0
32	77.8182565379793	2.2	80	1	0	1	1	a	a	0.523027397923215	3	1	0	0
33	80.00321978788	2	82	1	0	1	2	l	l	0.514007400572154	3	1	0	0
34	82.0047530285101	2	84	1	0	1	2	l	l	0.392455288269048	3	1	0	0
35	84.0062491879598	3.2	87.2	0	0	0	2	l	l	0.446857023137454	3	1	0	0
36	87.2086617823179	2	89.2	0	0	1	2	l	l	0.412387085381852	3	1	0	0
37	89.2101685363905	2.2	91.4	0	0	1	1	a	l	0.40291218139555	3	1	0	0
38	91.41182560168	1.8	93.2	0	0	0	2	l	a	0.489118313033032	3	1	0	0
39	93.2131843621091	2.8	96	0	0	0	2	l	l	0.567882384017139	3	1	0	0
40	96.0152930232134	2.6	98.6	0	0	0	1	a	l	0.509653010424699	3	1	0	0
41	98.6172523663463	2.4	101	0	0	1	2	l	l	0.451642482017633	3	1	0	0
42	101.019062391509	3	104	0	0	1	1	a	a	0.46582901360307	3	1	0	0
43	104.004647082278	2.6	106.6	0	0	1	2	l	l	0.552132483342575	3	1	0	0
44	106.6066011281	2	108.6	0	0	0	2	l	l	0.446139237414172	3	1	0	0
45	108.608158868797	1.8	110.4	0	0	1	2	l	l	0.468540906067574	3	1	0	0
46	110.40946465611	3	113.4	0	0	0	2	l	l	0.427248362033424	3	1	0	0
47	113.411730912235	2.8	116.2	0	0	0	2	l	l	0.512869471820522	3	1	0	0
48	116.21383460711	3.2	119.4	0	0	1	2	l	l	0.406824577104089	3	1	0	0
49	119.416246870386	2.2	121.6	0	0	0	1	a	l	0.308225053861861	3	1	0	0
50	121.617906584331	2.4	124	0	0	1	1	a	a	0.762611227879461	3	1	0	0
51	124.019720913559	2	126	1	1	1	1	a	a	0.432836694704747	3	1	0	0
52	126.004543784702	3	129	1	0	0	2	l	l	0.503964028832343	3	1	0	0
53	129.006806067843	2.8	131.8	1	0	0	2	l	l	0.525801202717048	3	1	0	0
54	131.808918039767	2.2	134	1	0	0	1	a	a	0.475463168019814	3	1	0	0
55	134.010568483417	3.2	137.2	1	0	0	1	a	a	0.593847156895208	3	1	0	0
56	137.213011206235	2.6	139.8	1	0	0	2	l	l	0.535220816013862	3	1	0	0
57	139.814938434417	2.4	142.2	1	0	1	1	a	a	0.693356824489456	3	1	0	0
58	142.216749121743	1.8	144	1	0	0	2	l	l	0.491468332897966	3	1	0	0
59	144.018103578107	2	146	1	0	1	1	a	a	0.53017843751968	3	1	0	0
60	146.019611325425	2.4	148.4	1	0	1	1	a	a	0.584464293698147	3	1	0	0
61	148.404744089297	2.8	151.2	1	0	0	2	l	a	0.447432112529896	3	1	0	0
62	151.206853081484	2	153.2	1	0	1	1	a	l	0.501370332633087	3	1	0	0
63	153.208358180146	3	156.2	1	0	0	2	l	a	0.683759089089108	3	1	0	0
64	156.210619470042	2.2	158.4	1	0	1	2	l	l	0.409431847664564	3	1	0	0
65	158.412274879921	3.2	161.6	1	0	0	2	l	l	0.391702738937056	3	1	0	0
66	161.614692109427	2.6	164.2	1	0	0	2	l	l	0.493213465993904	3	1	0	0
67	164.216644499839	1.8	166	1	0	1	2	l	l	0.40323134441951	3	1	0	0
68	166.017998625121	2	168	1	0	0	1	a	a	0.553919001683425	3	1	0	0
69	168.019507365684	2.4	170.4	0	0	0	1	a	a	0.720341660934537	3	1	0	0
70	170.404635163327	2.6	173	0	0	1	2	l	l	0.455251937719368	3	1	0	0
71	173.006603445674	3.2	176.2	0	0	1	2	l	l	0.42108262239617	3	1	0	0
72	176.209005445409	2.8	179	0	0	0	1	a	a	0.450571762907202	3	1	0	0
73	179.011117417333	2.2	181.2	0	0	1	1	a	a	0.584459658550259	3	1	0	0
74	181.212784746163	3	184.2	0	0	0	2	l	l	0.486778556710306	3	1	0	0
75	184.215033454944	1.8	186	0	0	0	1	a	a	0.444534814158942	3	1	0	0
76	186.016389235635	2	188	0	0	1	1	a	l	0.547139767146291	3	1	0	0
77	188.017937706037	2.6	190.6	0	0	0	2	l	l	0.537457274760527	3	1	0	0
78	190.603173105322	2	192.6	0	0	0	1	a	a	0.592342058233044	3	1	0	0
79	192.604721244641	2.8	195.4	0	0	0	2	l	l	0.582641025256635	3	1	0	0
80	195.406794148892	2.4	197.8	0	0	0	1	a	l	0.52463248334243	3	1	0	0
81	197.808605498382	3.2	201	0	0	0	2	l	l	0.554674530752891	3	1	0	0
82	201.011014450839	3	204	0	0	1	1	a	a	0.464376888055995	3	1	0	0
83	204.013275740734	1.8	205.8	0	0	0	1	a	l	0.62198349645314	3	1	0	0
84	205.814629866016	2.2	208	0	0	1	1	a	a	0.732489058629653	3	1	0	0
85	208.016288917796	2	210	1	1	0	2	l	l	0.634933436858773	3	1	0	0
86	210.017794678623	2.8	212.8	1	0	1	2	l	l	0.441330271713923	3	1	0	0
87	212.803197274306	1.8	214.6	1	0	0	1	a	a	0.47992085574333	3	1	0	0
88	214.604581196965	2.4	217	1	0	1	2	l	a	0.694463962616283	3	1	0	0
89	217.006416053276	2.2	219.2	1	0	0	2	l	x	0	3	1	0	0
90	219.208047625253	3.2	222.4	1	0	0	2	l	l	0.563006870839672	3	1	0	0
91	222.41050359135	3	225.4	1	0	1	1	a	a	0.480552229070781	3	1	0	0
92	225.412719854096	2	227.4	1	0	1	1	a	a	0.694117981951422	3	1	0	0
93	227.414229587906	2.6	230	1	0	0	1	a	l	0.516505414079802	3	1	0	0
94	230.01618562022	2.4	232.4	1	0	0	2	l	a	0.450563485857856	3	1	0	0
95	232.418004584596	2.2	234.6	1	0	1	2	l	l	0.576743462020204	3	1	0	0
96	234.619658670147	3.2	237.8	1	0	1	2	l	l	0.535080437255601	3	1	0	0
97	237.80539135456	1.8	239.6	1	0	0	2	l	l	0.469286171595741	3	1	0	0
98	239.606763027186	2.6	242.2	1	0	0	1	a	a	0.56393853552072	3	1	0	0
99	242.208699194582	2	244.2	1	0	1	2	l	a	0.625928338195081	3	1	0	0
100	244.210214887867	2.8	247	1	0	1	2	l	l	0.504285178349164	3	1	0	0
101	247.012316927332	3	250	1	0	1	2	l	l	0.398245249863066	3	1	0	0
102	250.014596757818	2	252	1	0	1	1	a	a	0.467882384016775	3	1	0	0
103	252.016084640218	2.2	254.2	0	0	1	1	a	a	0.42627133912265	3	1	0	0
104	254.217753624458	2.6	256.8	0	0	1	1	a	l	0.448690555120265	3	1	0	0
105	256.819706677034	3	259.8	0	0	1	2	l	l	0.406744455266562	3	1	0	0
106	259.805288056984	2.4	262.2	0	0	1	2	l	l	0.64500892354863	3	1	0	0
107	262.207101392965	2	264.2	0	0	1	1	a	a	0.619255380971481	3	1	0	0
108	264.208597552415	3.2	267.4	0	0	0	2	l	l	0.633634933347821	3	1	0	0
109	267.411009815691	1.8	269.2	0	0	1	2	l	x	0	3	1	0	0
110	269.212372880186	2.8	272	0	0	0	1	a	a	0.949697706490952	3	1	0	0
111	272.014477568307	3.2	275.2	0	0	0	1	a	a	0.339699361900784	3	1	0	0
112	275.216885196435	1.8	277	0	0	1	2	l	l	0.417170557769168	3	1	0	0
113	277.018292956996	2.2	279.2	0	0	1	2	l	l	0.399830801446114	3	1	0	0
114	279.203203233781	3	282.2	0	0	1	2	l	l	0.382839343360502	3	1	0	0
115	282.205482402103	2	284.2	0	0	0	1	a	a	0.524446746353533	3	1	0	0
116	284.206992466996	2.4	286.6	0	0	0	2	l	l	0.618987204570658	3	1	0	0
117	286.608798188092	2.6	289.2	0	0	0	2	l	l	0.457112618423707	3	1	0	0
118	289.210754551487	2.8	292	0	0	1	1	a	a	0.503143938778521	3	1	0	0
119	292.012876455871	2	294	1	1	0	1	a	l	0.492911850313249	3	1	0	0
120	294.01442293978	3	297	1	0	0	2	l	l	0.547446680137909	3	1	0	0
121	297.016648803905	2.2	299.2	1	0	0	2	l	l	0.369048454736003	3	1	0	0
122	299.218291963751	1.8	301	1	0	0	2	l	l	0.367559910173441	3	1	0	0
123	301.01965237959	3.2	304.2	1	0	0	2	l	l	0.429942376071267	3	1	0	0
124	304.205378111281	2.6	306.8	1	0	1	2	l	l	0.644338482547937	3	1	0	0
125	306.807339771988	2.4	309.2	1	0	0	2	l	l	0.330210221390189	3	1	0	0
126	309.20915476338	2	311.2	1	0	1	1	a	a	0.480592952154439	3	1	0	0
127	311.210701578371	2.8	314	1	0	1	1	a	l	0.50293734362549	3	1	0	0
128	314.012763225835	2.2	316.2	1	0	1	1	a	a	0.508759089089835	3	1	0	0
129	316.214421946534	3	319.2	1	0	1	2	l	l	0.387104341374652	3	1	0	0
130	319.216681249938	1.8	321	1	0	0	2	l	l	0.560684330779623	3	1	0	0
131	321.018037692794	3.2	324.2	1	0	1	2	l	l	0.46338297996499	3	1	0	0
132	324.203772032616	2.4	326.6	1	0	1	2	l	l	0.38966526045715	3	1	0	0
133	326.605579409123	2.6	329.2	1	0	1	1	a	a	0.483827954139997	3	1	0	0
134	329.207535772518	2.8	332	1	0	0	1	a	a	0.865790277011911	3	1	0	0
135	332.009648406606	2	334	1	0	0	1	a	a	0.391447805815915	3	1	0	0
136	334.011179991827	2	336	1	0	1	1	a	a	0.445965419376989	3	1	0	0
137	336.012666880981	3.2	339.2	0	0	1	2	l	l	0.452375497511639	3	1	0	0
138	339.215071198289	3	342.2	0	0	0	1	a	l	0.594009055981587	3	1	0	0
139	342.217333812513	2.6	344.8	0	0	0	1	a	a	0.375631357663224	3	1	0	0
140	344.819294479974	1.8	346.6	0	0	1	2	l	l	0.397840667688797	3	1	0	0
141	346.603969688555	2.8	349.4	0	0	1	2	l	l	0.445086065648866	3	1	0	0
142	349.406071396938	2.2	351.6	0	0	1	1	a	a	0.618772994533174	3	1	0	0
143	351.607753624458	2	353.6	0	0	0	1	a	l	0.665079112926833	3	1	0	0
144	353.609292493482	2.4	356	0	0	0	1	a	a	0.543452507180518	3	1	0	0
145	356.011132316022	2.4	358.4	0	0	1	2	l	l	0.509720882229885	3	1	0	0
146	358.412858908527	3	361.4	0	0	0	1	a	a	0.45196528694396	3	1	0	0
147	361.415164232325	3.2	364.6	0	0	0	2	l	a	0.425607519760888	3	1	0	0
148	364.617537096846	2.2	366.8	0	0	1	1	a	a	0.62328464861821	3	1	0	0
149	366.819193499971	2	368.8	0	0	1	2	l	l	0.349368611006867	3	1	0	0
150	368.804016040032	2.8	371.6	0	0	0	2	l	l	0.516759022872975	3	1	0	0
151	371.60612701871	2.6	374.2	0	0	0	2	l	l	0.386494157293782	3	1	0	0
152	374.20808404427	1.8	376	0	0	0	2	l	l	0.392472173449278	3	1	0	0
153	376.009453730404	2	378	1	1	1	2	l	l	0.431112088692316	3	1	0	0
154	378.010949227689	3.2	381.2	1	0	0	2	l	l	0.389610631931646	3	1	0	0
155	381.213360166636	2	383.2	1	0	1	1	a	a	0.44308897917108	3	1	0	0
156	383.214865927464	2.4	385.6	1	0	1	1	a	a	0.585516141136395	3	1	0	0
157	385.61667495938	2.6	388.2	1	0	0	1	a	a	0.439721875476607	3	1	0	0
158	388.218633309268	2.2	390.4	1	0	0	2	l	a	0.445657844222296	3	1	0	0
159	390.403599538905	2.8	393.2	1	0	0	1	a	a	0.684654003671312	3	1	0	0
160	393.205720450042	1.8	395	1	0	0	1	a	a	0.410643938779685	3	1	0	0
161	395.007079541555	3	398	1	0	0	2	l	l	0.465131423879939	3	1	0	0
162	398.009336858467	3.2	401.2	1	0	0	1	a	l	0.414738760657201	3	1	0	0
163	401.211750777152	2.6	403.8	1	0	1	2	l	l	0.436531569557701	3	1	0	0
164	403.813738593336	3	406.8	1	0	1	2	l	l	0.746406420568746	3	1	0	0
165	406.815986639952	2.4	409.2	1	0	0	1	a	a	0.648136654976042	3	1	0	0
166	409.217777131277	2.2	411.4	1	0	1	1	a	a	0.918290939176586	3	1	0	0
167	411.419436845222	2.8	414.2	1	0	1	1	a	a	0.436522630343461	3	1	0	0
168	414.204864934217	1.8	416	1	0	0	1	a	a	0.507186118624304	3	1	0	0
169	416.006225018974	2	418	1	0	1	2	l	l	0.585715121404064	3	1	0	0
170	418.007746671735	2	420	1	0	1	2	l	l	0.392065935866412	3	1	0	0
171	420.009236209545	2.6	422.6	0	0	1	1	a	a	0.566588846739251	3	1	0	0
172	422.611194559432	2.8	425.4	0	0	1	2	l	l	0.516493495129907	3	1	0	0
173	425.413311828669	2.2	427.6	0	0	0	1	a	a	0.466474623455724	3	1	0	0
174	427.614961610155	2	429.6	0	0	1	2	l	l	0.472713863291574	3	1	0	0
175	429.616469688554	2.4	432	0	0	1	1	a	a	0.55923518497184	3	1	0	0
176	432.018277065062	1.8	433.8	0	0	0	1	a	a	0.573350202848815	3	1	0	0
177	433.819642116047	3	436.8	0	0	0	2	l	l	0.587869802902787	3	1	0	0
178	436.80521389462	3.2	440	0	0	1	2	l	l	0.69029795811548	3	1	0	0
179	440.007626488979	2.8	442.8	0	0	0	2	l	l	0.471799083792575	3	1	0	0
180	442.809741109558	3	445.8	0	0	1	1	a	a	0.733767366140455	3	1	0	0
181	445.812009683258	2	447.8	0	0	0	2	l	l	0.763400858391833	3	1	0	0
182	447.813509484608	3.2	451	0	0	1	1	a	a	0.497756903949266	3	1	0	0
183	451.015919430311	2.2	453.2	0	0	1	1	a	a	0.511510380309119	3	1	0	0
184	453.217571198288	2.4	455.6	0	0	0	1	a	l	0.605657513140613	3	1	0	0
185	455.619387514008	1.8	457.4	0	0	1	2	l	l	0.523788224305463	3	1	0	0
186	457.404058087442	2.6	460	0	0	1	1	a	a	0.587136456328153	3	1	0	0
187	460.022698333768	2	462	1	1	1	2	l	a	0.69654282634292	3	1	0	0
188	462.007523522484	3.2	465.2	1	0	1	2	l	l	0.399634138751935	3	1	0	0
189	465.209937110088	2.8	468	1	0	0	2	l	l	0.493154202320511	3	1	0	0
190	468.012050737422	2.4	470.4	1	0	0	1	a	a	0.482939661200362	3	1	0	0
191	470.413853809862	2.6	473	1	0	1	1	a	a	0.481125331973089	3	1	0	0
192	473.015815801652	2.2	475.2	1	0	0	2	l	l	0.48708811835786	3	1	0	0
193	475.21746425881	1.8	477	1	0	0	2	l	l	0.477414234104799	3	1	0	0
194	477.018837586847	2	479	1	0	1	1	a	a	0.468175391566547	3	1	0	0
195	479.003636289005	3	482	1	0	1	2	l	a	0.51520790381619	3	1	0	0
196	482.005914795162	2.8	484.8	1	0	1	2	l	l	0.481030311446375	3	1	0	0
197	484.808023456267	2	486.8	1	0	1	1	a	a	0.502697309195355	3	1	0	0
198	486.809535176569	2.2	489	1	0	0	1	a	a	0.73328365537418	3	1	0	0
199	489.011188931038	2.4	491.4	1	0	0	1	a	a	0.347418538171041	3	1	0	0
200	491.412996307546	1.8	493.2	1	0	0	1	a	a	0.42572968901186	3	1	0	0
201	493.214356392303	3.2	496.4	1	0	0	1	a	a	0.416249818794313	3	1	0	0
202	496.416765013678	2.6	499	1	0	0	1	a	a	0.453758758007098	3	1	0	0
203	499.018725018975	3	502	1	0	0	1	a	a	0.467848282574778	3	1	0	0
204	502.004303419187	2	504	1	0	1	1	a	a	0.538201878125619	3	1	0	0
1	0.0184419462475489	2	2	1	1	0	2	l	x	0	3	1	0	0
2	2.00321515509495	2	4	1	0	1	1	a	a	0.495943896687095	3	1	0	0
3	4.00473879434867	2.6	6.6	1	0	0	1	a	a	0.422399001969097	3	1	0	0
4	6.60670906318592	2.4	9	1	0	0	2	l	l	0.572285109770746	3	1	0	0
5	9.00851114238139	2.8	11.8	1	0	0	2	l	a	0.434544413174081	3	1	0	0
6	11.8106241075511	1.8	13.6	1	0	0	1	a	a	0.440265840799839	3	1	0	0
7	13.6119759152589	3	16.6	1	0	1	1	a	l	0.45494071830035	3	1	0	0
8	16.614235549745	2.2	18.8	1	0	1	2	l	a	0.612692009519378	3	1	0	0
9	18.8158942704431	3.2	22	1	0	1	1	a	a	0.538935553420743	3	1	0	0
10	22.0183078580485	1.8	23.8	1	0	1	1	a	a	0.640372449195638	3	1	0	0
11	23.8196643009032	3.2	27	1	0	0	2	l	l	0.511077984887379	3	1	0	0
12	27.0053943366602	2.8	29.8	1	0	0	1	a	l	0.549475217041618	3	1	0	0
13	29.807504653174	2.6	32.4	1	0	0	2	l	l	0.571148836430439	3	1	0	0
14	32.4094620098167	2.2	34.6	1	0	0	1	a	l	0.657203001439484	3	1	0	0
15	34.6111210615964	3	37.6	1	0	0	1	a	a	0.807412907413891	3	1	0	0
16	37.6134147975263	2	39.6	1	0	1	2	l	l	0.493227369073793	3	1	0	0
17	39.6148884434006	2.4	42	1	0	0	2	l	l	0.715533355036314	3	1	0	0
18	42.0166928401704	2	44	1	0	1	2	l	l	0.385718760942837	3	1	0	0
19	44.0182029050611	3	47	0	0	0	2	l	l	0.384238493428711	3	1	0	0
20	47.0038067985861	1.8	48.8	0	0	0	1	a	a	0.478675985152222	3	1	0	0
21	48.8051390724559	2.2	51	0	0	0	2	l	l	0.653106855235819	3	1	0	0
22	51.0067987864022	2.8	53.8	0	0	1	2	l	l	0.459514946878699	3	1	0	0
23	53.808905792097	3.2	57	0	0	1	2	l	l	0.417321528788307	3	1	0	0
24	57.0113296432428	2.6	59.6	0	0	0	1	a	a	0.462831063949125	3	1	0	0
25	59.6132767363415	2.4	62	0	0	1	2	l	l	0.500881984358784	3	1	0	0
26	62.015082126356	2	64	0	0	1	2	l	l	0.523035672611513	3	1	0	0
27	64.016589211511	1.8	65.8	0	0	1	2	l	l	0.425472104871005	3	1	0	0
28	65.8179489651866	3.2	69	0	0	1	2	l	l	0.480123144467143	3	1	0	0
29	69.003737602452	2	71	0	0	1	1	a	a	0.65422359473996	3	1	0	0
30	71.0051890658342	2.2	73.2	0	0	1	2	l	l	0.564778157049659	3	1	0	0
31	73.2068471243711	2.4	75.6	0	0	0	2	l	a	0.427203663604814	3	1	0	0
32	75.6086564873694	3	78.6	0	0	0	1	a	l	0.553318416616094	3	1	0	0
33	78.6109114867068	2.6	81.2	0	0	0	2	l	l	0.815092022761746	3	1	0	0
34	81.2128728163316	2.8	84	0	0	0	2	l	l	0.516967271074464	3	1	0	0
35	84.0149867747477	2	86	1	1	0	1	a	a	0.514822190953055	3	1	0	0
36	86.0164922044914	2.2	88.2	1	0	0	2	l	l	0.665228428537375	3	1	0	0
37	88.2181449657164	2.4	90.6	1	0	1	2	l	a	0.567644664795807	3	1	0	0
38	90.6032439592273	3.2	93.8	1	0	1	1	a	a	0.686432904763933	3	1	0	0
39	93.8056846955533	2.8	96.6	1	0	1	2	l	l	0.588033686117342	3	1	0	0
40	96.6077996472159	2	98.6	1	0	1	1	a	a	0.497710550109332	3	1	0	0
41	98.6093249418773	3	101.6	1	0	1	2	l	l	0.496322654467804	3	1	0	0
42	101.611563387118	2.6	104.2	1	0	1	1	a	a	0.542003690090496	3	1	0	0
43	104.213520743759	1.8	106	1	0	0	2	l	l	0.531966939992344	3	1	0	0
44	106.014878842023	2.2	108.2	1	0	0	1	a	a	0.498716377152959	3	1	0	0
45	108.216535245148	2.8	111	1	0	1	1	a	a	0.489027594210711	3	1	0	0
46	111.018649203565	3.2	114.2	1	0	0	1	a	a	0.486662013492605	3	1	0	0
47	114.204373610928	2.6	116.8	1	0	1	1	a	a	0.460982633278036	3	1	0	0
48	116.806343217602	3	119.8	1	0	0	2	l	a	0.387049048322297	3	1	0	0
49	119.808598548023	1.8	121.6	1	0	0	1	a	a	0.40853825504928	3	1	0	0
50	121.609980484191	2.4	124	1	0	1	2	l	l	0.519225581230785	3	1	0	0
51	124.011766009286	2	126	1	0	1	1	a	a	0.541523952309944	3	1	0	0
52	126.01336347982	2	128	1	0	1	2	l	l	0.627770475946818	3	1	0	0
53	128.014780841759	2.6	130.6	0	0	1	2	l	l	0.386247829939748	3	1	0	0
54	130.616738860565	1.8	132.4	0	0	0	2	l	l	0.488258821862473	3	1	0	0
55	132.418092654763	2.2	134.6	0	0	1	1	a	a	0.534966873776284	3	1	0	0
56	134.603058222237	2.4	137	0	0	0	2	l	l	0.598181348679645	3	1	0	0
57	137.004883808253	2	139	0	0	0	2	l	l	0.476088910592807	3	1	0	0
58	139.006387913671	3	142	0	0	1	1	a	a	0.522638705320787	3	1	0	0
59	142.008649534648	3.2	145.2	0	0	0	1	a	l	0.664252398872122	3	1	0	0
60	145.211061466842	2.8	148	0	0	0	1	a	a	0.517752597521394	3	1	0	0
61	148.013172114437	2.6	150.6	0	0	0	2	l	l	0.507801266572642	3	1	0	0
62	150.615141721113	2.4	153	0	0	1	2	l	l	0.761607053884291	3	1	0	0
63	153.016937840832	2.8	155.8	0	0	0	2	l	l	0.511936811531996	3	1	0	0
64	155.819047164101	2	157.8	0	0	1	2	l	l	0.429668237833539	3	1	0	0
65	157.803870697408	2.2	160	0	0	1	1	a	l	0.35673120962565	3	1	0	0
66	160.005535377582	1.8	161.8	0	0	1	1	a	l	0.411033950984347	3	1	0	0
67	161.806886854207	3	164.8	0	0	1	1	a	a	0.537649962108844	3	1	0	0
68	164.809146157611	3.2	168	0	0	0	2	l	l	0.471413702009158	3	1	0	0
69	168.011556434396	2	170	1	1	1	1	a	a	0.40492250879106	3	1	0	0
70	170.013067492533	3.2	173.2	1	0	0	2	l	a	0.403321727437287	3	1	0	0
71	173.215474127417	2.8	176	1	0	0	1	a	a	0.42489635331367	3	1	0	0
72	176.017589741243	2	178	1	0	0	2	l	l	0.758818019319733	3	1	0	0
73	178.01909417774	1.8	179.8	1	0	1	2	l	l	0.477247697508574	3	1	0	0
74	179.803775014716	2.6	182.4	1	0	1	1	a	a	0.476665655394754	3	1	0	0
75	182.405728067291	2.2	184.6	1	0	0	1	a	a	0.69862731610192	3	1	0	0
76	184.607392747466	2.4	187	1	0	1	2	l	l	0.520766105666553	3	1	0	0
77	187.009198799646	3	190	1	0	1	1	a	a	0.574962900791434	3	1	0	0
78	190.011460420623	2.8	192.8	1	0	0	2	l	a	0.476894764120516	3	1	0	0
79	192.813563453334	1.8	194.6	1	0	0	1	a	l	0.554553683468839	3	1	0	0
80	194.614937443534	2	196.6	1	0	0	2	l	a	0.505151617519005	3	1	0	0
81	196.616430954327	2.2	198.8	1	0	1	2	l	l	0.535568780807807	3	1	0	0
82	198.818097952075	2.6	201.4	1	0	0	2	l	l	0.5658948965538	3	1	0	0
83	201.403341628409	2.4	203.8	1	0	0	2	l	l	0.516547128047023	3	1	0	0
84	203.805173836065	3.2	207	1	0	0	1	a	a	0.522725779879693	3	1	0	0
85	207.007608281832	3	210	1	0	1	1	a	a	0.616250809678604	3	1	0	0
86	210.009853017629	2	212	1	0	1	1	a	a	0.533990844111031	3	1	0	0
87	212.011351494653	2	214	0	0	0	1	a	a	0.756299809809207	3	1	0	0
88	214.012866856856	3.2	217.2	0	0	0	1	a	a	0.538877945156855	3	1	0	0
89	217.215270180919	1.8	219	0	0	1	2	l	l	0.56846011970265	3	1	0	0
90	219.016671650923	3	222	0	0	1	2	l	l	0.447019250945232	3	1	0	0
91	222.018887251506	2.8	224.8	0	0	1	2	l	l	0.396874237037991	3	1	0	0
92	224.804317658074	2.2	227	0	0	1	1	a	a	0.515323117982916	3	1	0	0
93	227.005977703102	2.4	229.4	0	0	0	2	l	a	0.497574144335886	3	1	0	0
94	229.407784748526	2.6	232	0	0	0	1	a	a	0.383785904368779	3	1	0	0
95	232.009749720053	2.4	234.4	0	0	1	2	l	l	0.70975862321211	3	1	0	0
96	234.411558420887	2.2	236.6	0	0	1	2	l	l	0.427887347885189	3	1	0	0
97	236.613211182112	1.8	238.4	0	0	1	2	l	l	0.426104471443978	3	1	0	0
98	238.414614307525	3	241.4	0	0	0	2	l	l	0.544745711016731	3	1	0	0
99	241.416837854074	2.8	244.2	0	0	0	1	a	a	0.430396618181476	3	1	0	0
100	244.218996508558	3.2	247.4	0	0	0	1	a	a	0.396172012167881	3	1	0	0
101	247.404671253626	2	249.4	0	0	1	2	l	l	0.442520177972256	3	1	0	0
102	249.406201514517	2.6	252	0	0	1	1	a	a	0.513038321265412	3	1	0	0
103	252.008121789977	2	254	1	1	1	2	l	l	0.719019979325822	3	1	0	0
104	254.009645760312	2.2	256.2	1	0	0	2	l	l	0.429414629041275	3	1	0	0
105	256.211296866126	3	259.2	1	0	0	2	l	l	0.459827157183099	3	1	0	0
106	259.213580669597	3.2	262.4	1	0	0	2	l	l	0.497481441381751	3	1	0	0
107	262.415973067955	1.8	264.2	1	0	1	1	a	a	0.463184990579975	3	1	0	0
108	264.217325868907	2.6	266.8	1	0	0	2	l	l	0.549640426947008	3	1	0	0
109	266.819283556631	2	268.8	1	0	1	1	a	a	0.483665721609214	3	1	0	0
110	268.804112056168	2.4	271.2	1	0	0	1	a	l	0.578805438202835	3	1	0	0
111	271.205921088083	2.8	274	1	0	0	1	a	a	0.520924693932102	3	1	0	0
112	274.008030411353	1.8	275.8	1	0	1	2	l	l	0.414777494885129	3	1	0	0
113	275.809387516372	2.8	278.6	1	0	1	1	a	a	0.533424693931011	3	1	0	0
114	278.611542528952	2	280.6	1	0	0	1	a	l	0.555283057063207	3	1	0	0
115	280.613005580204	2.4	283	1	0	0	1	a	a	0.465606193070926	3	1	0	0
116	283.014818254022	3.2	286.2	1	0	0	1	a	a	0.543784580040665	3	1	0	0
117	286.217225219987	2.2	288.4	1	0	0	1	a	a	0.453379335700447	3	1	0	0
118	288.418880298785	2.6	291	1	0	1	2	l	l	0.379616920126864	3	1	0	0
119	291.004159400891	3	294	1	0	1	2	l	l	0.418261470516882	3	1	0	0
120	294.006421684031	2	296	1	0	1	1	a	l	0.424119634999443	3	1	0	0
121	296.00792612053	3.2	299.2	0	0	0	1	a	a	0.45452057527109	3	1	0	0
122	299.210338714889	2.2	301.4	0	0	0	2	l	l	0.716097518723473	3	1	0	0
123	301.412000746408	2.4	303.8	0	0	1	2	l	l	0.618327355830843	3	1	0	0
124	303.813848845997	2.6	306.4	0	0	0	2	l	l	0.504451710221474	3	1	0	0
125	306.41576978362	1.8	308.2	0	0	0	1	a	a	0.52664612155786	3	1	0	0
126	308.217120267	2.8	311	0	0	0	2	l	l	0.63714075803	3	1	0	0
127	311.019244157877	3	314	0	0	0	2	l	l	0.443073084872594	3	1	0	0
128	314.004820902677	2	316	0	0	0	1	a	a	0.36944442641834	3	1	0	0
129	316.006323683767	2.2	318.2	0	0	0	2	l	l	0.567820469324943	3	1	0	0
130	318.207992005842	2.8	321	0	0	0	1	a	a	0.590169164863255	3	1	0	0
131	321.010131788653	1.8	322.8	0	0	0	1	a	a	0.483878276239921	3	1	0	0
132	322.811446515179	3	325.8	0	0	0	2	l	a	0.506625925556364	3	1	0	0
133	325.813700521272	2.6	328.4	0	0	1	1	a	a	0.504246439395502	3	1	0	0
134	328.415666154962	2	330.4	0	0	1	2	l	l	0.366312390926396	3	1	0	0
135	330.41717390228	2.4	332.8	0	0	1	2	l	l	0.412888341130383	3	1	0	0
136	332.818994522066	3.2	336	0	0	0	1	a	a	0.474767562427587	3	1	0	0
137	336.021393210982	2	338	1	1	0	1	a	a	0.512466542693801	3	1	0	0
138	338.006206149665	2.4	340.4	1	0	0	2	l	l	0.663768025940954	3	1	0	0
139	340.40803173568	3.2	343.6	1	0	0	2	l	l	0.549770542163969	3	1	0	0
140	343.610436715153	2	345.6	1	0	1	2	l	l	0.659218297429106	3	1	0	0
141	345.611945786799	3	348.6	1	0	1	2	l	l	0.441694459526843	3	1	0	0
142	348.614205421285	1.8	350.4	1	0	1	2	l	l	0.391345830204955	3	1	0	0
143	350.415558553321	2.8	353.2	1	0	1	2	l	l	0.341989122483938	3	1	0	0
144	353.217671849572	2.6	355.8	1	0	1	1	a	a	0.587854239687658	3	1	0	0
145	355.819733497035	2.2	358	1	0	0	1	a	a	0.617814840932624	3	1	0	0
146	358.004612321032	3.2	361.2	1	0	1	1	a	a	0.576735513692256	3	1	0	0
147	361.207018624835	2.8	364	1	0	1	1	a	l	0.366347816696361	3	1	0	0
148	364.009131590004	2.2	366.2	1	0	1	1	a	a	0.444322257168096	3	1	0	0
149	366.210786999884	2.4	368.6	1	0	0	2	l	l	0.474447406155377	3	1	0	0
150	368.612593052063	3	371.6	1	0	1	1	a	a	0.512732732600853	3	1	0	0
151	371.614852024384	2	373.6	1	0	0	2	l	l	0.518458133210515	3	1	0	0
152	373.616372352817	1.8	375.4	1	0	0	1	a	l	0.500816430125269	3	1	0	0
153	375.417722505115	2.6	378	1	0	0	2	l	l	0.595581361922086	3	1	0	0
154	378.019675888772	2	380	1	0	1	2	l	l	0.409480514354073	3	1	0	0
155	380.004501739653	2	382	0	0	1	1	a	a	0.52055520644717	3	1	0	0
156	382.006010149134	2.6	384.6	0	0	1	2	l	x	0	3	1	0	0
157	384.608025114041	3.2	387.8	0	0	1	1	a	a	0.388918668239057	3	1	0	0
158	387.810386059611	2.4	390.2	0	0	1	1	a	a	0.490629699890633	3	1	0	0
159	390.212189463133	2.8	393	0	0	0	2	l	l	0.504790407083419	3	1	0	0
160	393.014303752632	1.8	394.8	0	0	0	1	a	l	0.510600564677588	3	1	0	0
161	394.815653573847	3	397.8	0	0	1	1	a	a	0.597204987932855	3	1	0	0
162	397.817915525906	2.2	400	0	0	0	1	a	a	0.80300289549632	3	1	0	0
163	400.019576233097	2.8	402.8	0	0	1	2	l	l	0.473182341926076	3	1	0	0
[truncated: 17,585 more rows]
